# Supplementary material for: High-Resolution Longitudinal Dynamics of the Cystic Fibrosis Sputum Microbiome and Metabolome through Antibiotic Therapy
Source: mSystems. 2020 Jun 23;5(3):e00292-20. doi: 10.1128/mSystems.00292-20 (PMC7311317; doi:10.1128/mSystems.00292-20)
Supplement: DATA SET S1 [file mSystems.00292-20-sd001.xlsx]

## Sheet: Sheet 1
a)	Patient	Age	Ht	Wt	BMI	Gender	Target FEV1%	Target FVC	Disease Stage	Maintenance Antibiotics and other Drugs	Number of Samples
	CF066	43.1	173	56.5	18.9	Female	54.4	73.8	Intermediate	Acyclovir, albuterol, azythromcin, aztrenoam, bupropion, Fluconazole, Fluticasone, Salmeterol, Ipratoprium, Chronic Trimethoprim/Sulfamethoxazole	108	Target FEV1% = Highest Forced Expiratory Volume in 1 second as a % of normal (100%) in past 6 months
	CF146	30.5	167.6	77.3	27.5	Male	54.8	73.1	Intermediate	Albuterol, Aripiprazole, Aztreonam, Citerozine, Doxycycline, Gluticasone, Amiprozole, Trimethoprim/Sulfamethoxazole, Venlafaixine	22	Target FVC = Highest Forced Vital Capacity in past 6 months
	CF176	43.3	170.2	66.6	23	Male	38.7	48.3	Advanced	Unknown	96 + 22
	CF189	29.5	155	49.5	20.6	Female	52.9	63.4	Intermediate	Albuterol, Azythromycin, Cetirizine, Doxycycline, gluticasone, amiprozole	76
	CF318	25.6	177.8	91.5	29	Male	69.6	91.1	Intermediate	azythromycin, aztreonam, doxycycline, fluticasone, salmeterol, ivacaftor, lorazepam, omeprozole,	190
	CF353	24	157.5	45.9	18.5	Female	52	78.4	Intermediate	Albuterol, Azithromycin, Inhaled Colistin, Pulmozyme, Futicasone, Lumicaftor/Ivacaftor, Pantoprazole, Low dose prednosone, Inhaled Tobramycin, Zolpadem	80
										Total	594
b)	Monitored Days	CF066	CF146	CF176	CF189	CF318	CF353	Total
	S	112	3	28	97	223	83	546
	Ex	16	7	53	52	15	4	147
	Tr	22	21	101	147	48	44	383
	Total	150	31	182	296	286	131	1076	179.333
									100.195
	Sampled Days	CF066	CF146	CF176	CF189	CF318	CF353	Total
	S	78	3	19	25	137	67	329
	Ex	11	7	40	23	14	4	99
	Tr	19	12	59	28	39	9	166
	Total	108	22	118	76	190	80	594

## Sheet: Sheet 2
Patient	NormDay	morn aft	Oral_IV	Change_therapy	Patient_status_14d21d	Included In Ex TrAnalysis	Treatments	Microbiology		Secondary Collection	Patient	NormDay	morn aft	Oral_IV	Change_therapy	patient_status	Patient_status_14d21d	Treatments
CF066	1			No	S						CF176	149	4793	IV	No		148
CF066	2	CF66		No	S						CF176	150	4796	IV	No		150
CF066	12			No	S						CF176	152	4799	IV	No		152
CF066	13			No	S						CF176	154	4805	IV	No		154
CF066	14			No	S						CF176	157	4808	IV	No		157
CF066	15			No	S						CF176	158	4811	IV	No		158	Linezolid stopped
CF066	23			No	S						CF176	160	4817	IV	No		160
CF066	24			No	S						CF176	161	4820	IV	No		161
CF066	25			No	S						CF176	162	4823	IV	No		162
CF066	26			No	S						CF176	165	4828	IV	No		165	Colistin, Meropenem Stopped
CF066	27			No	S						CF176	167	4831	Oral	Yes		167	Tobramycin, Ciprofloxacin, Cefaraline
CF066	28			No	S						CF176	169	4834	Oral	No		169
CF066	30			No	S						CF176	170	4839	Oral	No		170
CF066	33			No	S						CF176	172	4842	Oral	No		172
CF066	35			No	S						CF176	173	4859	Oral	No		173
CF066	36			No	S						CF176	174	4845	Oral	No		174
CF066	37			No	S						CF176	176	4852	Oral	No		176
CF066	38			No	S						CF176	177	4855	Oral	No		177
CF066	39			No	S						CF176	179	4861	Oral	No		179
CF066	40			No	S						CF176	180	4864	Oral	No		180
CF066	43			No	S						CF176	181	4867	Oral	No		181
CF066	44			No	S						CF176	182	4803	Oral	No		182
CF066	45			No	S							194						Deceased
CF066	46			No	S
CF066	47			No	S
CF066	49			No	S
CF066	50			No	S
CF066	51			No	S
CF066	52			No	S
CF066	53			No	S
CF066	54			No	S
CF066	55			No	S
CF066	56			No	S
CF066	57			No	S
CF066	58			No	S
CF066	59			No	S
CF066	60			No	S
CF066	62			No	S
CF066	63			No	S
CF066	66			No	S
CF066	67			No	S
CF066	68			No	S
CF066	69			No	S
CF066	72			No	S
CF066	73			No	S
CF066	74			No	S
CF066	75			No	S
CF066	76			No	S
CF066	77			No	S
CF066	78			No	S
CF066	81			No	S
CF066	82			No	S
CF066	83			No	S
CF066	84			No	S
CF066	85			No	S
CF066	86			No	S
CF066	87			No	S
CF066	88			No	S
CF066	89			No	S
CF066	90			No	S
CF066	91			No	S
CF066	92			No	S
CF066	94			No	S
CF066	95			No	S
CF066	96			No	S
CF066	97			No	S
CF066	98			No	S
CF066	99			No	S
CF066	100			No	S
CF066	101			No	S
CF066	104			No	S
CF066	105			No	S
CF066	106			No	S
CF066	107			No	S
CF066	109			No	Ex	Yes
CF066	110			No	Ex	Yes
CF066	111			No	Ex	Yes
CF066	112			No	Ex	Yes
CF066	113			No	Ex	Yes
CF066	114			No	Ex	Yes
CF066	116			No	Ex	Yes
CF066	118			No	Ex	Yes
CF066	119			No	Ex	Yes
CF066	120			No	Ex	Yes
CF066	122			Yes	Ex	Yes
CF066	125		Oral	No	Tr		Moxifloxacin
CF066	126		Oral	No	Tr
CF066	127		Oral	No	Tr
CF066	128		Oral	No	Tr
CF066	129		Oral	No	Tr
CF066	130		Oral	No	Tr
CF066	132		Oral	No	Tr
CF066	133		Oral	No	Tr
CF066	134		Oral	No	Tr
CF066	135		Oral	No	Tr
CF066	136		Oral	No	Tr
CF066	137		Oral	No	Tr
CF066	138		Oral	No	Tr
CF066	141		Oral	No	Tr
CF066	142		Oral	No	Tr
CF066	143		Oral	No	Tr
CF066	144		Oral	No	Tr
CF066	145		Oral	No	Tr
CF066	146		Oral	No	Tr
CF066	147			No	S
CF066	148			No	S
CF066	149			No	S
CF066	150			No	S
CF146	1	a		No	Ex	Yes
CF146	2	a		No	Ex	Yes
CF146	3	a		No	Ex	Yes
CF146	4	a		No	Ex	Yes
CF146	5	a		No	Ex	Yes
CF146	6	a		No	Ex	Yes
CF146	7	a		No	Ex	Yes
CF146	8	m	IV	Yes	Tr
CF146	13	m	IV	No	Tr		IV vancoymicn, Tobramycin and Meropenem
CF146	19	a	IV	No	Tr
CF146	20	a	IV	No	Tr
CF146	21	a	IV	No	Tr
CF146	22	a	IV	No	Tr
CF146	23	a	IV	No	Tr
CF146	24	a	IV	No	Tr
CF146	25		Oral	No	Tr
CF146	26	a	Oral	No	Tr
CF146	27		Oral	No	Tr
CF146	28	m	Oral	No	Tr
CF146	29	a	Oral	No	Tr
CF146	30	a		No	S
CF146	31	a		No	S
CF176	1			No	Ex	Yes
CF176	2			No	Ex	Yes
CF176	3			No	Ex	Yes
CF176	4			No	Ex	Yes
CF176	5			No	Ex	Yes	Stopped Azithromycin
CF176	6			Yes	Ex	Yes
CF176	8		IV	Yes	Tr		IV vancoymicn, Tobramycin and Meropenem	Pseudomonas
CF176	28		IV	No	Tr		Meropenem, Colistin
CF176	29		IV	No	Tr
CF176	30			No	S
CF176	31			No	S
CF176	32			No	S
CF176	35			No	S
CF176	36			No	S
CF176	38			No	S		All IV Stopped
CF176	39			No	S
CF176	40			No	S
CF176	42			No	S
CF176	44			No	S
CF176	45			No	S
CF176	47			No	Ex	Yes
CF176	48			No	Ex	Yes
CF176	49			No	Ex	Yes
CF176	50			No	Ex	Yes
CF176	51			No	Ex	Yes
CF176	52			No	Ex	Yes
CF176	53			No	Ex	Yes
CF176	54			No	Ex	Yes
CF176	55			No	Ex	Yes
CF176	56			No	Ex	Yes
CF176	57			No	Ex	Yes
CF176	58			No	Ex	Yes
CF176	59			No	Ex	Yes
CF176	60			Yes	Ex	Yes
CF176	61		Oral	No	Tr		Bactrim, Ciprofloxacin
CF176	62		Oral	No	Tr
CF176	63		Oral	No	Tr
CF176	64		Oral	No	Tr
CF176	65		Oral	No	Tr
CF176	66		Oral	No	Tr
CF176	67		Oral	No	Tr
CF176	68		Oral	No	Tr
CF176	69		Oral	No	Tr
CF176	70		Oral	No	Tr
CF176	71		Oral	No	Tr
CF176	72		Oral	No	Tr
CF176	73		Oral	No	Tr
CF176	74		Oral	No	Tr
CF176	76		Oral	No	Tr
CF176	78		Oral	No	Tr
CF176	79		Oral	No	Tr
CF176	80		Oral	No	Tr
CF176	81		Oral	No	Tr
CF176	82			No	Ex	Yes
CF176	83			No	Ex	Yes
CF176	84			No	Ex	Yes
CF176	86			No	Ex	Yes
CF176	87			No	Ex	Yes
CF176	88			No	Ex	Yes
CF176	89			No	Ex	Yes
CF176	91			No	Ex	Yes
CF176	92			No	Ex	Yes		Pseudomonas and Staph
CF176	96		Oral	Yes	Tr		Levoquin
CF176	97		Oral	No	Tr
CF176	98		Oral	No	Tr
CF176	99		Oral	No	Tr
CF176	100		Oral	No	Tr
CF176	106		Oral	No	Tr
CF176	107		Oral	No	Tr
CF176	109		Oral	No	Tr
CF176	110		Oral	No	Tr
CF176	111		Oral	No	Tr
CF176	112		Oral	No	Tr
CF176	116		Oral	No	Tr
CF176	117		Oral	No	Tr
CF176	118			No	S
CF176	119			No	S
CF176	120			No	S
CF176	123			No	S
CF176	124			No	S
CF176	125			No	S
CF176	127			No	S
CF176	128			No	S
CF176	129			No	Ex	Yes
CF176	131			No	Ex	Yes
CF176	132			No	Ex	Yes
CF176	133			No	Ex	Yes
CF176	134			No	Ex	Yes
CF176	136			No	Ex	Yes
CF176	137			No	Ex	Yes
CF176	139			No	Ex	Yes
CF176	141			No	Ex	Yes
CF176	142			No	Ex	Yes
CF176	143			No	Ex	Yes
CF176	147		IV	Yes	Tr		IV Meropenem, IV Colistin and oral linezolid
CF176	148		IV	No	Tr			Pseudomonas
CF189	1			No	Ex	Yes		Pseudomonas,Achromobacter
CF189	2			No	Ex	Yes
CF189	4			No	Ex	Yes
CF189	5			No	Ex	Yes
CF189	6			No	Ex	Yes
CF189	9			No	Ex	Yes
CF189	10			No	Ex	Yes
CF189	14		IV	No	Ex	Yes		Pseudomonas, Achrombacter
CF189	16		IV	Yes	Tr		Tobramycin/Dorypenem
CF189	17		IV	Yes	Tr		Tobramycin/Ciprofloxacin
CF189	18		IV	No	Tr
CF189	19		IV	No	Tr
CF189	20		IV	No	Tr
CF189	23		IV	Yes	Tr		Tobramycin and Aztrenoam
CF189	25		IV	No	Tr
CF189	28		IV	No	Tr
CF189	36		IV	No	Tr
CF189	40			No	S
CF189	42			No	S
CF189	43			No	S
CF189	45			No	S
CF189	47			No	S
CF189	57			No	S
CF189	71			No	Ex	Yes
CF189	72			No	Ex	Yes
CF189	75			No	Ex	Yes
CF189	76			No	Ex	Yes
CF189	81		IV	Yes	Tr		IV Tobramycin Cyprfloxacin
CF189	84		IV	No	Tr			Pseudomonas, Achromobacter
CF189	85		IV	No	Tr
CF189	88		IV	No	Tr
CF189	89		IV	No	Tr
CF189	90		IV	No	Tr
CF189	91		IV	No	Tr
CF189	92		IV	Yes	Tr		IVs continued, Stopped Tobramycin, replaced with Colistin
CF189	98		IV	No	Tr
CF189	101		IV	No	S
CF189	103		IV	No	S
CF189	104		IV	No	S
CF189	106		IV	No	S
CF189	108		IV	No	S
CF189	111		IV	No	S
CF189	113		IV	No	S
CF189	114		IV	No	S
CF189	116		IV	No	S
CF189	117		IV	No	S
CF189	121			No	S
CF189	122			No	S
CF189	123			No	S
CF189	126			No	S
CF189	128			No	S
CF189	161			No	S
CF189	162			No	S
CF189	163			No	S
CF189	164			No	S
CF189	167			No	Ex	Yes
CF189	169			No	Ex	Yes
CF189	171			No	Ex	Yes
CF189	172			No	Ex	Yes
CF189	174			No	Ex	Yes
CF189	175			No	Ex	Yes		Pseudomonas, Achromobacter
CF189	178			No	Ex	Yes
CF189	180			Yes	Ex	Yes
CF189	182			No	Ex	Yes
CF189	185		IV	Yes	Tr		Linezolid
CF189	186		IV	No	Tr
CF189	188		IV	No	Tr
CF189	191		Oral	No	Tr			Pseudomonas, Achromobacter
CF189	192		Oral	No	Tr
CF189	193		Oral	No	Tr
CF189	194		Oral	No	Tr
CF189	195		IV	Yes	Tr		Vancomycin and Colistin
CF189	211		IV	No	Tr
CF189	260			No	Ex			Pseudomonas, Achromobacter
CF189	268		IV	Yes	Tr		Colistin, Levoquin and Bactrim
CF189	296			No	Ex
CF318	1		IV	No	Tr		Ceftazidine, Meropenem	Stenotrophomonas
CF318	2		IV	No	Tr
CF318	3		IV	No	Tr
CF318	4		IV	No	Tr
CF318	5		IV	No	Tr
CF318	6		IV	No	Tr
CF318	7		IV	No	Tr
CF318	8		IV	No	Tr
CF318	9		IV	No	Tr
CF318	10		IV	Yes	Tr		Doxycycline, Bactrim
CF318	11		IV	No	Tr
CF318	12		IV	No	Tr
CF318	13		IV	No	Tr
CF318	14		IV	No	Tr
CF318	15		IV	No	Tr
CF318	16		IV	No	Tr
CF318	17		IV	No	Tr
CF318	18		IV	No	Tr
CF318	19		IV	No	Tr
CF318	20		IV	No	Tr
CF318	21		IV	No	Tr
CF318	22		IV	No	Tr
CF318	23		IV	No	Tr
CF318	24		IV	No	Tr			Stenotrphomonas
CF318	25			No	S
CF318	26			No	S
CF318	27			No	S
CF318	28			No	S
CF318	29			No	S
CF318	30			No	S			Stenotrphomonas, Delftia acidivorans
CF318	31			No	S
CF318	32			No	S
CF318	33			No	S
CF318	36			No	S
CF318	41			No	S
CF318	42			No	S
CF318	44			No	S
CF318	46			No	S
CF318	47			No	S
CF318	48			No	S
CF318	49			No	S
CF318	50			No	S
CF318	52			No	S			Stenotrphomonas
CF318	54			No	S
CF318	55			No	S
CF318	56			No	S
CF318	57			No	S
CF318	58			No	S
CF318	59			No	S
CF318	60			No	S
CF318	61			No	S
CF318	62			No	S
CF318	63			No	S
CF318	64			No	S
CF318	65			No	S
CF318	66			No	S
CF318	67			No	S
CF318	68			No	S
CF318	69			No	S
CF318	70			No	S
CF318	71			No	S
CF318	72			No	S
CF318	73			No	S
CF318	74			No	S
CF318	75			No	S
CF318	76			No	S
CF318	77			No	S
CF318	78			No	S
CF318	79			No	S
CF318	80			No	S
CF318	81			No	S
CF318	82			No	S
CF318	83			No	S
CF318	84			No	S
CF318	85			No	S
CF318	86			No	S
CF318	87			No	S
CF318	88			No	S
CF318	89			No	S
CF318	91			No	S
CF318	92			No	S
CF318	93			No	S
CF318	94			No	S
CF318	95			No	S
CF318	96			No	S
CF318	98			No	S
CF318	99			No	S
CF318	100			No	S
CF318	101			No	S
CF318	102			No	S
CF318	103			No	S
CF318	104			No	S
CF318	105			No	S
CF318	106			No	S
CF318	107			No	S
CF318	108			No	S
CF318	109			No	S
CF318	110			No	S
CF318	111			No	S
CF318	112			No	S
CF318	113			No	S
CF318	114			No	S		Oral Bactrim Continued
CF318	115			No	S
CF318	116			No	S
CF318	117			No	S
CF318	118			No	S
CF318	119			No	S
CF318	120			No	S
CF318	122			No	S
CF318	125			No	S
CF318	126			No	S
CF318	127			No	S
CF318	128			No	S
CF318	129			No	S
CF318	130			No	S
CF318	131			No	S
CF318	132			No	S
CF318	133			No	S
CF318	134			No	S
CF318	135			No	S
CF318	137			No	S
CF318	138			No	S
CF318	140			No	S
CF318	140			No	S
CF318	141			No	S
CF318	142			No	S
CF318	143			No	S
CF318	144			No	S
CF318	145			No	S
CF318	146			No	S
CF318	147			No	S
CF318	148			No	S
CF318	149			No	S
CF318	150			No	S
CF318	151			No	S
CF318	152			No	S
CF318	153			No	S
CF318	154			No	S
CF318	155			No	S
CF318	156			No	S
CF318	157			No	S
CF318	158			No	S
CF318	159			No	S
CF318	160			No	S
CF318	161			No	S
CF318	162			No	S
CF318	163			No	S
CF318	164			No	S			Stenotrphomonas
CF318	230			Yes	S
CF318	232			No	S			Stenotrophomonas
CF318	233			No	S
CF318	234			No	S
CF318	235			No	S
CF318	236			No	S
CF318	237			No	S
CF318	238			No	S
CF318	239			No	S
CF318	240			No	S
CF318	241			No	S
CF318	242			No	S
CF318	243			No	S
CF318	246			No	Ex	Yes
CF318	247			No	Ex	Yes
CF318	248			No	Ex	Yes
CF318	249			No	Ex	Yes
CF318	250			No	Ex	Yes
CF318	252			No	Ex	Yes
CF318	253			No	Ex	Yes
CF318	254			No	Ex	Yes
CF318	255			No	Ex	Yes
CF318	256			No	Ex	Yes
CF318	257			No	Ex	Yes
CF318	258			No	Ex	Yes
CF318	259			No	Ex	Yes
CF318	260		IV	Yes	Ex	Yes	IV Bactrim and Minocycline	Stenotrphomonas
CF318	261		IV	No	Tr
CF318	262		IV	No	Tr
CF318	263		IV	No	Tr
CF318	264		IV	No	Tr
CF318	265		IV	Yes	Tr		IV Bactrim, oral levoquin
CF318	269		IV	No	Tr
CF318	270		IV	No	Tr
CF318	271		IV	No	Tr
CF318	272		IV	No	Tr
CF318	273		IV	No	Tr
CF318	274		IV	No	Tr
CF318	275		IV	No	Tr
CF318	276		IV	Yes	Tr		Stopped minocycline switched to Meropenem, continue levoquin and bactrim	Stenotrphomonas
CF318	277		IV	No	Tr
CF318	285		IV	No	S
CF353	1			No	S
CF353	2			No	S
CF353	3			No	S
CF353	4			No	S
CF353	5			No	S
CF353	6			No	S
CF353	7			No	S
CF353	8			No	S
CF353	9			No	S
CF353	10			No	S
CF353	11			No	S
CF353	12			No	S
CF353	13			No	S
CF353	14			No	S
CF353	20			No	S
CF353	21			No	S
CF353	22			No	S
CF353	23			No	S
CF353	24			No	S
CF353	25			No	S
CF353	26			No	S
CF353	27			No	S
CF353	28			No	S
CF353	29			No	S
CF353	30			No	S
CF353	31			No	S
CF353	32			No	S
CF353	33			No	S
CF353	34			No	S
CF353	35			No	S
CF353	36			No	S
CF353	37			No	S
CF353	38			No	S
CF353	39			No	S
CF353	40			No	S
CF353	41			No	S
CF353	42			No	S
CF353	43			No	S
CF353	44			No	S
CF353	45			No	S
CF353	46			No	S
CF353	47			No	S
CF353	48			No	S
CF353	49			No	S
CF353	50			No	S
CF353	51			No	S
CF353	52			No	S
CF353	53			No	S
CF353	54			No	S
CF353	55			No	S
CF353	56			No	S
CF353	57			No	S
CF353	58			No	S
CF353	59			No	S
CF353	60			No	S
CF353	61			No	S
CF353	62			No	S
CF353	63			No	S
CF353	75			No	Ex	Yes
CF353	76			No	Ex	Yes
CF353	77			No	Ex	Yes
CF353	78			Yes	Ex	Yes
CF353	79		IV	No	Tr		IV Tobramycin, Meropenem
CF353	80		IV	No	Tr
CF353	81		IV	No	Tr
CF353	82		IV	No	Tr
CF353	83		IV	No	Tr
CF353	84		IV	No	Tr
CF353	85		IV	No	Tr
CF353	86		IV	No	Tr
CF353	87		IV	No	Tr
CF353	123			No	S
CF353	124			No	S
CF353	125			No	S
CF353	126			No	S
CF353	127			No	S
CF353	128			No	S
CF353	129			No	S
CF353	130			No	S
CF353	131			No	S

## Sheet: Sheet 3
Pathogens
k_Bacteria;p_Proteobacteria;c_Gammaproteobacteria;o_Pseudomonadales;f_Pseudomonadaceae;g_;s_
k_Bacteria;p_Proteobacteria;c_Gammaproteobacteria;o_Xanthomonadales;f_Xanthomonadaceae;g_;s_
k_Bacteria;p_Proteobacteria;c_Gammaproteobacteria;o_Enterobacteriales;f_Enterobacteriaceae;g_;s_
k_Bacteria;p_Proteobacteria;c_Gammaproteobacteria;o_Pasteurellales;f_Pasteurellaceae;g_Haemophilus;s_parainfluenzae
k_Bacteria;p_Firmicutes;c_Bacilli;o_Bacillales;f_Staphylococcaceae;g_Staphylococcus;s_aureus
k_Bacteria;p_Proteobacteria;c_Betaproteobacteria;o_Burkholderiales;f_Alcaligenaceae;g_Achromobacter;s_
Anaerobes
k_Bacteria;p_Bacteroidetes;c_Bacteroidia;o_Bacteroidales;f_Prevotellaceae;g_Prevotella;s_
k_Bacteria;p_Bacteroidetes;c_Bacteroidia;o_Bacteroidales;f_Prevotellaceae;g_Prevotella;s_melaninogenica
k_Bacteria;p_Firmicutes;c_Bacilli;o_Lactobacillales;f_Streptococcaceae;g_Streptococcus;s_
k_Bacteria;p_Bacteroidetes;c_Bacteroidia;o_Bacteroidales;f_Porphyromonadaceae;g_Porphyromonas;s_
k_Bacteria;p_Firmicutes;c_Clostridia;o_Clostridiales;f_Veillonellaceae;g_Veillonella;s_dispar
k_Bacteria;p_Bacteroidetes;c_Flavobacteriia;o_Flavobacteriales;f_Flavobacteriaceae;g_Capnocytophaga;s_
k_Bacteria;p_Firmicutes;c_Clostridia;o_Clostridiales;f_Veillonellaceae;g_Veillonella;s_parvula
k_Bacteria;p_Bacteroidetes;c_Bacteroidia;o_Bacteroidales;f_[Paraprevotellaceae];g_[Prevotella];s_
k_Bacteria;p_Bacteroidetes;c_Bacteroidia;o_Bacteroidales;f_Prevotellaceae;g_Prevotella;s_copri
k_Bacteria;p_Bacteroidetes;c_Bacteroidia;o_Bacteroidales;f_Prevotellaceae;g_Prevotella;s_nanceiensis
k_Bacteria;p_Actinobacteria;c_Actinobacteria;o_Bifidobacteriales;f_Bifidobacteriaceae;g_Scardovia;s_
k_Bacteria;p_Firmicutes;c_Bacilli;o_Lactobacillales;f_Carnobacteriaceae;g_Granulicatella;s_
k_Bacteria;p_Firmicutes;c_Bacilli;o_Gemellales;f_Gemellaceae;g_;s_
k_Bacteria;p_Firmicutes;c_Bacilli;o_Lactobacillales;f_Streptococcaceae;g_Lactococcus;s_
k_Bacteria;p_Actinobacteria;c_Actinobacteria;o_Actinomycetales;f_Actinomycetaceae;g_Actinomyces;s_
k_Bacteria;p_Fusobacteria;c_Fusobacteriia;o_Fusobacteriales;f_Fusobacteriaceae;g_Fusobacterium;s_
k_Bacteria;p_Fusobacteria;c_Fusobacteriia;o_Fusobacteriales;f_Leptotrichiaceae;g_Leptotrichia;s_
k_Bacteria;p_Firmicutes;c_Clostridia;o_Clostridiales;f_Lachnospiraceae;g_Oribacterium;s_
k_Bacteria;p_Firmicutes;c_Clostridia;o_Clostridiales;f_Lachnospiraceae;g_;s_
k_Bacteria;p_Bacteroidetes;c_Bacteroidia;o_Bacteroidales;f_Prevotellaceae;g_Prevotella;s_pallens
k_Bacteria;p_Bacteroidetes;c_Bacteroidia;o_Bacteroidales;f_Porphyromonadaceae;g_Porphyromonas;s_endodontalis
k_Bacteria;p_Firmicutes;c_Erysipelotrichi;o_Erysipelotrichales;f_Erysipelotrichaceae;g_Bulleidia;s_moorei

## Sheet: Sheet 4
	Microbiome CF146	Microbiome CF186	Microbiome CF353
Number of comparisons n =	3384	6580	6956
<0.05	0.229905	0.0968085	0.0134427

## Sheet: Sheet 5
Mixed Effects Model with Linear Splines	Shannon
Exacerbation Period (slope)	0.02
Treatment Period (slope)	-0.03
Difference between two periods (p-value)	0.008

## Sheet: Sheet 6
	Exacerbation	Stable	Treatment	Class Error
Exacerbation	61	45	7	0.460177
Stable	27	306	11	0.110465
Treatment	26	45	58	0.550388

## Sheet: Sheet 7
Sample_ID	deidentified_patient_number	norm_day	# of reads
11400.bat.U100.sputum	CF318	10	36057
11400.bat.U101.sputum	CF318	11	35117
11400.bat.U102.sputum	CF318	12	1183
11400.bat.U103.sputum	CF318	13	26112
11400.bat.U104.sputum	CF318	14	35128
11400.bat.U105.sputum	CF318	15	36332
11400.bat.U106.sputum	CF318	16	29597
11400.bat.U107.sputum	CF318	17	32514
11400.bat.U108.sputum	CF318	18	28325
11400.bat.U109.sputum	CF318	19	117
11400.bat.U110.sputum	CF318	20	35346
11400.bat.U111.sputum	CF318	21	174
11400.bat.U112.sputum	CF318	22	3
11400.bat.U113.sputum	CF318	23	23407
11400.bat.U114.sputum	CF318	24	43
11400.bat.U115.sputum	CF318	25	37494
11400.bat.U116.sputum	CF318	26	35751
11400.bat.U117.sputumA	CF318	27	18266
11400.bat.U117.sputumB	CF318	28	34043
11400.bat.U118.sputum	CF318	29	31525
11400.bat.U119.sputum	CF318	30	34781
11400.bat.U121.sputum	CF318	31	33762
11400.bat.U122.sputum	CF318	32	18323
11400.bat.U123.sputumA	CF318	33	31679
11400.bat.U123.sputumB	CF318	36	33486
11400.bat.U126.sputum	CF318	41	6
11400.bat.U131.sputum	CF318	42	37186
11400.bat.U132.sputum	CF318	44	45548
11400.bat.U134.sputum	CF318	46	36267
11400.bat.U136.sputum	CF318	47	52259
11400.bat.U137.sputum	CF318	48	39258
11400.bat.U138.sputum	CF318	49	55817
11400.bat.U139.sputum	CF318	50	57238
11400.bat.U140.sputum	CF318	52	42812
11400.bat.U142.sputum	CF318	54	65710
11400.bat.U144.sputum	CF318	55	67910
11400.bat.U145.sputum	CF318	56	52484
11400.bat.U146.sputum	CF318	57	61454
11400.bat.U147.sputum	CF318	58	17
11400.bat.U149.sputum	CF318	59	36148
11400.bat.U150.sputum	CF318	60	51652
11400.bat.U151.sputum	CF318	61	31801
11400.bat.U152.sputum	CF318	62	30262
11400.bat.U153.sputum	CF318	63	36644
11400.bat.U154.sputum	CF318	64	8
11400.bat.U155.sputum	CF318	65	39427
11400.bat.U156.sputum	CF318	66	40422
11400.bat.U157.sputum	CF318	67	33917
11400.bat.U158.sputum	CF318	68	14396
11400.bat.U159.sputum	CF318	69	8
11400.bat.U161.sputum	CF318	71	94497
11400.bat.U162.sputum	CF318	72	49558
11400.bat.U163.sputum	CF318	73	61752
11400.bat.U164.sputum	CF318	74	77027
11400.bat.U165.sputum	CF318	75	81710
11400.bat.U166.sputum	CF318	76	88843
11400.bat.U167.sputum	CF318	77	95847
11400.bat.U168.sputum	CF318	78	74781
11400.bat.U169.sputum	CF318	79	73422
11400.bat.U170.sputum	CF318	80	68426
11400.bat.U171.sputum	CF318	81	27
11400.bat.U172.sputum	CF318	82	50150
11400.bat.U173.sputum	CF318	83	21430
11400.bat.U174.sputum	CF318	84	24267
11400.bat.U175.sputum	CF318	85	27735
11400.bat.U176.sputum	CF318	86	30457
11400.bat.U177.sputum	CF318	87	11412
11400.bat.U178.sputum	CF318	88	40959
11400.bat.U179.sputum	CF318	89	34130
11400.bat.U181.sputum	CF318	91	31229
11400.bat.U182.sputum	CF318	92	26446
11400.bat.U183.sputum	CF318	93	26611
11400.bat.U184.sputum	CF318	94	29688
11400.bat.U185.sputum	CF318	95	31940
11400.bat.U186.sputum	CF318	96	30859
11400.bat.U188.sputum	CF318	98	21053
11400.bat.U189.sputum	CF318	99	29200
11400.bat.U190.sputum	CF318	100	14627
11400.bat.U191.sputum	CF318	101	26819
11400.bat.U192.sputum	CF318	102	24721
11400.bat.U193.sputum	CF318	103	25794
11400.bat.U194.sputum	CF318	104	28339
11400.bat.U195.sputum	CF318	105	12
11400.bat.U196.sputum	CF318	106	7494
11400.bat.U197.sputum	CF318	107	50862
11400.bat.U198.sputum	CF318	108	7303
11400.bat.U199.sputum	CF318	109	42430
11400.bat.U200.sputum	CF318	110	232
11400.bat.U201.sputum	CF318	111	38992
11400.bat.U202.sputum	CF318	112	18754
11400.bat.U203.sputum	CF318	113	32145
11400.bat.U204.sputum	CF318	114	31845
11400.bat.U205.sputum	CF318	115	11
11400.bat.U206.sputum	CF318	116	51370
11400.bat.U207.sputum	CF318	117	44345
11400.bat.U208.sputum	CF318	118	175
11400.bat.U209.sputum	CF318	119	46791
11400.bat.U210.sputum	CF318	120	52932
11400.bat.U212.sputum	CF318	122	44186
11400.bat.U215.sputum	CF318	125	12
11400.bat.U216.sputum	CF318	126	32334
11400.bat.U217.sputum	CF318	127	33576
11400.bat.U218.sputum	CF318	128	29431
11400.bat.U219.sputum	CF318	129	9404
11400.bat.U220.sputum	CF318	130	7
11400.bat.U221.sputumA	CF318	131	31666
11400.bat.U221.sputumB	CF318	131	35664
11400.bat.U222.sputum	CF318	132	25776
11400.bat.U223.sputum	CF318	133	12280
11400.bat.U224.sputum	CF318	134	46504
11400.bat.U225.sputum	CF318	135	27075
11400.bat.U227.sputum	CF318	137	55
11400.bat.U228.sputum	CF318	138	37811
11400.bat.U229.sputum	CF318	139	27309
11400.bat.U230.sputum	CF318	140	39734
11400.bat.U231.sputum	CF318	141	39340
11400.bat.U232.sputum	CF318	142	259
11400.bat.U233.sputum	CF318	143	47832
11400.bat.U235.sputum	CF318	145	46238
11400.bat.U236.sputum	CF318	146	32022
11400.bat.U237.sputum	CF318	147	36594
11400.bat.U238.sputum	CF318	148	53939
11400.bat.U239.sputum	CF318	149	36565
11400.bat.U240.sputum	CF318	150	49028
11400.bat.U241.sputum	CF318	151	26944
11400.bat.U242.sputum	CF318	152	457
11400.bat.U243.sputum	CF318	153	33946
11400.bat.U244.sputum	CF318	154	28904
11400.bat.U245.sputum	CF318	155	34169
11400.bat.U246.sputum	CF318	156	26004
11400.bat.U247.sputum	CF318	157	38676
11400.bat.U248.sputum	CF318	158	78
11400.bat.U249.sputum	CF318	159	45561
11400.bat.U250.sputum	CF318	160	43563
11400.bat.U251.sputum	CF318	161	44342
11400.bat.U252.sputum	CF318	162	43500
11400.bat.U253.sputum	CF318	163	39341
11400.bat.U254.sputum	CF318	164	40653
11400.bat.U320.sputum	CF318	230	29398
11400.bat.U322.sputum	CF318	232	34198
11400.bat.U323.sputum	CF318	233	32122
11400.bat.U324.sputum	CF318	234	10280
11400.bat.U325.sputum	CF318	235	35523
11400.bat.U326.sputum	CF318	236	34682
11400.bat.U327.sputum	CF318	237	39834
11400.bat.U328.sputum	CF318	238	52192
11400.bat.U329.sputum	CF318	239	33887
11400.bat.U330.sputum	CF318	240	51138
11400.bat.U331.sputum	CF318	241	23359
11400.bat.U332.sputum	CF318	242	33506
11400.bat.U333.sputum	CF318	243	35115
11400.bat.U336.sputum	CF318	246	258
11400.bat.U337.sputum	CF318	247	29933
11400.bat.U338.sputum	CF318	248	12375
11400.bat.U339.sputum	CF318	249	122
11400.bat.U340.sputum	CF318	250	43
11400.bat.U342.sputum	CF318	252	32104
11400.bat.U343.sputum	CF318	253	36170
11400.bat.U344.sputum	CF318	254	17366
11400.bat.U345.sputum	CF318	255	29549
11400.bat.U346.sputum	CF318	256	34067
11400.bat.U347.sputum	CF318	257	162
11400.bat.U348.sputum	CF318	258	14371
11400.bat.U349.sputum	CF318	259	83
11400.bat.U350.sputum	CF318	260	33384
11400.bat.U351.sputum	CF318	261	24334
11400.bat.U352.sputum	CF318	262	28498
11400.bat.U353.sputum	CF318	263	43088
11400.bat.U354.sputum	CF318	264	18142
11400.bat.U355.sputum	CF318	265	42647
11400.bat.U359.sputum	CF318	269	33196
11400.bat.U360.sputum	CF318	270	22097
11400.bat.U361.sputum	CF318	271	32841
11400.bat.U362.sputum	CF318	272	26
11400.bat.U363.sputum	CF318	273	98
11400.bat.U364.sputum	CF318	274	19080
11400.bat.U365.sputum	CF318	275	43304
11400.bat.U366.sputum	CF318	276	31967
11400.bat.U367.sputum	CF318	277	19742
11400.bat.U374.sputum	CF318	285	32752
11400.bat.U91.sputum	CF318	1	42459
11400.bat.U92.sputum	CF318	2	32812
11400.bat.U93.sputum	CF318	3	36148
11400.bat.U94.sputum	CF318	4	29977
11400.bat.U95.sputum	CF318	5	31867
11400.bat.U96.sputum	CF318	6	27737
11400.bat.U97.sputum	CF318	7	37963
11400.bat.U98.sputum	CF318	8	45974
11400.bat.U99.sputum	CF318	9	40624
11400.BLANK1.1A	blank	not applicable	6355
11400.BLANK1.1B	blank	not applicable	1
11400.BLANK1.1D	blank	not applicable	1
11400.BLANK1.1F	blank	not applicable	1
11400.BLANK1.1H	blank	not applicable	360
11400.BLANK2.2A	blank	not applicable	2345
11400.BLANK2.2B	blank	not applicable	1
11400.BLANK2.2D	blank	not applicable	2
11400.BLANK2.2E	blank	not applicable	92
11400.BLANK2.2F	blank	not applicable	259
11400.BLANK2.2H	blank	not applicable	1
11400.BLANK3.10A	blank	not applicable	1
11400.BLANK3.10B	blank	not applicable	1
11400.BLANK3.10C	blank	not applicable	4
11400.BLANK3.10D	blank	not applicable	2
11400.BLANK3.10E	blank	not applicable	3
11400.BLANK3.10F	blank	not applicable	3
11400.BLANK3.10H	blank	not applicable	6
11400.BLANK3.11A	blank	not applicable	1
11400.BLANK3.11B	blank	not applicable	3
11400.BLANK3.11D	blank	not applicable	2
11400.BLANK3.11F	blank	not applicable	2
11400.BLANK3.11G	blank	not applicable	5
11400.BLANK3.11H	blank	not applicable	3
11400.BLANK3.12A	blank	not applicable	3
11400.BLANK3.12B	blank	not applicable	4
11400.BLANK3.12D	blank	not applicable	2
11400.BLANK3.12E	blank	not applicable	2
11400.BLANK3.12F	blank	not applicable	10
11400.BLANK3.12G	blank	not applicable	5
11400.BLANK3.3B	blank	not applicable	333
11400.BLANK3.3C	blank	not applicable	787
11400.BLANK3.3D	blank	not applicable	3
11400.BLANK3.3E	blank	not applicable	2
11400.BLANK3.3F	blank	not applicable	3
11400.BLANK3.3G	blank	not applicable	3
11400.BLANK3.3H	blank	not applicable	7
11400.BLANK3.4A	blank	not applicable	3
11400.BLANK3.4A2	blank	not applicable	3765
11400.BLANK3.4B2	blank	not applicable	12
11400.BLANK3.4C	blank	not applicable	3
11400.BLANK3.4C2	blank	not applicable	23
11400.BLANK3.4D	blank	not applicable	1
11400.BLANK3.4D2	blank	not applicable	5
11400.BLANK3.4E	blank	not applicable	2
11400.BLANK3.4E2	blank	not applicable	18
11400.BLANK3.4F2	blank	not applicable	207
11400.BLANK3.4G	blank	not applicable	2
11400.BLANK3.4H	blank	not applicable	7
11400.BLANK3.5A	blank	not applicable	7
11400.BLANK3.5B	blank	not applicable	3
11400.BLANK3.5C	blank	not applicable	2
11400.BLANK3.5D	blank	not applicable	5
11400.BLANK3.5E	blank	not applicable	3
11400.BLANK3.5F	blank	not applicable	5
11400.BLANK3.5G	blank	not applicable	1
11400.BLANK3.5H	blank	not applicable	3
11400.BLANK3.6A	blank	not applicable	1
11400.BLANK3.6B	blank	not applicable	7
11400.BLANK3.6C	blank	not applicable	2
11400.BLANK3.6D	blank	not applicable	1
11400.BLANK3.6F	blank	not applicable	4
11400.BLANK3.6G	blank	not applicable	1
11400.BLANK3.6H	blank	not applicable	3
11400.BLANK3.7C	blank	not applicable	8
11400.BLANK3.7D	blank	not applicable	1
11400.BLANK3.7E	blank	not applicable	3
11400.BLANK3.7F	blank	not applicable	6
11400.BLANK3.7H	blank	not applicable	2
11400.BLANK3.8A	blank	not applicable	4
11400.BLANK3.8B	blank	not applicable	8
11400.BLANK3.8C	blank	not applicable	3
11400.BLANK3.8D	blank	not applicable	2
11400.BLANK3.8E	blank	not applicable	2
11400.BLANK3.8F	blank	not applicable	2
11400.BLANK3.8H	blank	not applicable	6
11400.BLANK3.9A	blank	not applicable	10
11400.BLANK3.9B	blank	not applicable	2
11400.BLANK3.9C	blank	not applicable	4
11400.BLANK3.9D	blank	not applicable	3
11400.BLANK3.9E	blank	not applicable	4
11400.BLANK3.9F	blank	not applicable	38
11400.BLANK3.9G	blank	not applicable	1
11400.BLANK3.9H	blank	not applicable	1
11400.BLANK4.10D	blank	not applicable	1
11400.BLANK4.11F	blank	not applicable	6
11400.BLANK4.11G	blank	not applicable	9
11400.BLANK4.12D	blank	not applicable	14
11400.BLANK4.12F	blank	not applicable	1000
11400.BLANK4.12G	blank	not applicable	8488
11400.BLANK4.1H	blank	not applicable	6
11400.BLANK4.2D	blank	not applicable	78
11400.BLANK4.2H	blank	not applicable	2
11400.BLANK4.3H	blank	not applicable	3
11400.BLANK4.4H	blank	not applicable	1
11400.BLANK5.10G	blank	not applicable	2
11400.BLANK5.10H	blank	not applicable	16
11400.BLANK5.11G	blank	not applicable	9
11400.BLANK5.11H	blank	not applicable	18
11400.BLANK5.12H	blank	not applicable	10
11400.BLANK5.7H	blank	not applicable	11
11400.BLANK5.8H	blank	not applicable	40
11400.BLANK5.9A	blank	not applicable	3
11400.BLANK5.9B	blank	not applicable	10
11400.BLANK5.9C	blank	not applicable	120
11400.BLANK5.9D	blank	not applicable	96
11400.BLANK5.9F	blank	not applicable	7
11400.BLANK5.9H	blank	not applicable	8
11400.BLANK6.10A	blank	not applicable	269
11400.BLANK6.10B	blank	not applicable	2
11400.BLANK6.10C	blank	not applicable	2
11400.BLANK6.10D	blank	not applicable	2
11400.BLANK6.10E	blank	not applicable	6
11400.BLANK6.10F	blank	not applicable	16
11400.BLANK6.10G	blank	not applicable	2
11400.BLANK6.10H	blank	not applicable	161
11400.BLANK6.11G	blank	not applicable	8
11400.BLANK6.11H	blank	not applicable	9
11400.BLANK6.12G	blank	not applicable	2
11400.BLANK6.12H	blank	not applicable	1
11400.BLANK6.5G	blank	not applicable	11
11400.BLANK6.6G	blank	not applicable	3
11400.BLANK6.7G	blank	not applicable	9
11400.BLANK6.7H	blank	not applicable	7
11400.BLANK6.8G	blank	not applicable	12
11400.BLANK6.8H	blank	not applicable	4
11400.BLANK6.9G	blank	not applicable	5
11400.BLANK6.9H	blank	not applicable	3
11400.BLANK7.10H	blank	not applicable	97
11400.BLANK7.11H	blank	not applicable	150
11400.BLANK7.12H	blank	not applicable	1
11400.BLANK7.9H	blank	not applicable	212
11400.dragon.U.7.sputum	CF066	2	20417
11400.dragon.U.8.sputum	CF066	1	40304
11400.dragon.U100.sputum	CF066	109	33994
11400.dragon.U101.sputum	CF066	110	1178
11400.dragon.U102.sputum	CF066	111	19733
11400.dragon.U103.sputum	CF066	112	11720
11400.dragon.U104.sputum	CF066	113	693
11400.dragon.U105.sputum	CF066	114	855
11400.dragon.U107.sputum	CF066	116	17485
11400.dragon.U109.sputum	CF066	118	2674
11400.dragon.U110.sputum	CF066	119	15527
11400.dragon.U111.sputum	CF066	120	578
11400.dragon.U113.sputum	CF066	122	3523
11400.dragon.U116.sputum	CF066	125	30105
11400.dragon.U117.sputum	CF066	126	4202
11400.dragon.U118.sputum	CF066	127	28360
11400.dragon.U119.sputum	CF066	128	3
11400.dragon.U120.sputum	CF066	129	12096
11400.dragon.U121.sputum	CF066	130	17678
11400.dragon.U123.sputum	CF066	132	3657
11400.dragon.U124.sputum	CF066	133	38006
11400.dragon.U125.sputum	CF066	134	53520
11400.dragon.U126.sputum	CF066	135	43780
11400.dragon.U127.sputum	CF066	136	52924
11400.dragon.U128.sputum	CF066	137	40049
11400.dragon.U129.sputum	CF066	138	42211
11400.dragon.U132.sputum	CF066	141	25
11400.dragon.U133.sputum	CF066	142	54328
11400.dragon.U134.sputum	CF066	143	2
11400.dragon.U135.sputum	CF066	144	16150
11400.dragon.U136.sputum	CF066	145	36090
11400.dragon.U137.sputum	CF066	146	69
11400.dragon.U138.sputum	CF066	147	24044
11400.dragon.U139.sputum	CF066	148	45435
11400.dragon.U14.sputum	CF066	23	13167
11400.dragon.U140.sputum	CF066	149	35500
11400.dragon.U141.sputum	CF066	150	14278
11400.dragon.U15.sputum	CF066	24	26509
11400.dragon.U17.sputum	CF066	26	34448
11400.dragon.U18.sputum	CF066	27	32370
11400.dragon.U19.sputum	CF066	28	33940
11400.dragon.U21.sputum	CF066	30	40594
11400.dragon.U24.sputum	CF066	33	22455
11400.dragon.U26.sputum	CF066	35	44966
11400.dragon.U27.sputum	CF066	36	42619
11400.dragon.U28.sputum	CF066	37	38981
11400.dragon.U29.sputum	CF066	38	43506
11400.dragon.U3.sputum	CF066	12	37221
11400.dragon.U30.sputum	CF066	39	34739
11400.dragon.U31.sputum	CF066	40	29601
11400.dragon.U34.sputum	CF066	43	28184
11400.dragon.U35.sputum	CF066	44	1892
11400.dragon.U36.sputum	CF066	45	15943
11400.dragon.U37.sputum	CF066	46	18261
11400.dragon.U38.sputum	CF066	47	22894
11400.dragon.U4.sputum	CF066	13	32112
11400.dragon.U40.sputum	CF066	49	7936
11400.dragon.U41.sputum	CF066	50	30598
11400.dragon.U42.sputum	CF066	51	142
11400.dragon.U43.sputum	CF066	52	16683
11400.dragon.U44.sputum	CF066	53	31363
11400.dragon.U45.sputum	CF066	54	43053
11400.dragon.U46.sputum	CF066	55	43842
11400.dragon.U47.sputum	CF066	56	15497
11400.dragon.U48.sputum	CF066	57	19472
11400.dragon.U49.sputum	CF066	58	185
11400.dragon.U5.sputum	CF066	14	34540
11400.dragon.U50.sputum	CF066	59	8153
11400.dragon.U51.sputum	CF066	60	28770
11400.dragon.U53.sputum	CF066	62	27606
11400.dragon.U54.sputum	CF066	63	40784
11400.dragon.U57.sputum	CF066	66	39567
11400.dragon.U59.sputum	CF066	68	180
11400.dragon.U6.sputum	CF066	15	35293
11400.dragon.U60.sputum	CF066	69	39851
11400.dragon.U63.sputum	CF066	72	24234
11400.dragon.U65.sputum	CF066	74	29072
11400.dragon.U66.sputum	CF066	75	21960
11400.dragon.U67.sputum	CF066	76	1803
11400.dragon.U68.sputum	CF066	77	31455
11400.dragon.U69.sputum	CF066	78	33449
11400.dragon.U72.sputum	CF066	81	5080
11400.dragon.U73.sputum	CF066	82	39154
11400.dragon.U74.sputum	CF066	83	28959
11400.dragon.U75.sputum	CF066	84	15400
11400.dragon.U76.sputum	CF066	85	913
11400.dragon.U77.sputum	CF066	86	13148
11400.dragon.U78.sputum	CF066	87	16669
11400.dragon.U79.sputum	CF066	88	36162
11400.dragon.U80.sputum	CF066	89	9011
11400.dragon.U81.sputum	CF066	90	119
11400.dragon.U82.sputum	CF066	91	12038
11400.dragon.U83.sputum	CF066	92	41706
11400.dragon.U85.sputum	CF066	94	30201
11400.dragon.U86.sputum	CF066	95	33857
11400.dragon.U87.sputum	CF066	96	9778
11400.dragon.U88.sputum	CF066	97	41629
11400.dragon.U89.sputum	CF066	98	36789
11400.dragon.U90.sputum	CF066	99	3907
11400.dragon.U91.sputum	CF066	100	18363
11400.dragon.U92.sputum	CF066	101	708
11400.dragon.U95.sputum	CF066	104	27179
11400.dragon.U96.sputum	CF066	105	284
11400.dragon.U97.sputum	CF066	106	20946
11400.dragon.U98.sputum	CF066	107	45252
11400.fox.U174.sputum	CF176	1	37342
11400.fox.U175.sputum	CF176	2	46787
11400.fox.U176.sputum	CF176	3	38300
11400.fox.U177.sputum	CF176	4	42112
11400.fox.U178.sputum	CF176	5	31441
11400.fox.U179.sputum	CF176	6	21616
11400.fox.U181.sputum	CF176	8	8663
11400.fox.U201.sputum	CF176	28	30988
11400.fox.U202.sputum	CF176	29	38239
11400.fox.U203.sputum	CF176	30	33815
11400.fox.U204.sputum	CF176	31	31606
11400.fox.U205.sputum	CF176	32	35842
11400.fox.U208.sputum	CF176	35	51162
11400.fox.U209.sputum	CF176	36	42633
11400.fox.U211.sputum	CF176	38	35678
11400.fox.U212.sputum	CF176	39	60051
11400.fox.U213.sputum	CF176	40	50070
11400.fox.U215.sputum	CF176	42	29490
11400.fox.U217.sputum	CF176	44	25812
11400.fox.U218.sputum	CF176	45	31712
11400.fox.U220.sputum	CF176	47	26072
11400.fox.U221.sputum	CF176	48	32310
11400.fox.U222.sputum	CF176	49	14503
11400.fox.U223.sputum	CF176	50	44565
11400.fox.U224.sputum	CF176	51	41724
11400.fox.U225.sputum	CF176	52	48041
11400.fox.U226.sputum	CF176	53	36401
11400.fox.U227.sputum	CF176	54	19717
11400.fox.U228.sputum	CF176	55	40941
11400.fox.U229.sputum	CF176	56	36424
11400.fox.U230.sputum	CF176	57	35286
11400.fox.U231.sputum	CF176	58	25253
11400.fox.U232.sputum	CF176	59	34311
11400.fox.U233.sputum	CF176	60	37313
11400.fox.U234.sputum	CF176	61	41221
11400.fox.U235.sputum	CF176	62	39583
11400.fox.U236.sputum	CF176	63	48034
11400.fox.U237.sputum	CF176	64	36374
11400.fox.U238.sputum	CF176	65	39683
11400.fox.U239.sputum	CF176	66	33
11400.fox.U240.sputum	CF176	67	36593
11400.fox.U241.sputum	CF176	68	7890
11400.fox.U242.sputum	CF176	69	27035
11400.fox.U243.sputum	CF176	70	28721
11400.fox.U244.sputum	CF176	71	30516
11400.fox.U245.sputum	CF176	72	28797
11400.fox.U246.sputum	CF176	73	20683
11400.fox.U247.sputum	CF176	74	28306
11400.fox.U249.sputum	CF176	76	55165
11400.fox.U251.sputum	CF176	78	39991
11400.fox.U252.sputum	CF176	79	41448
11400.fox.U253.sputum	CF176	80	27701
11400.fox.U254.sputum	CF176	81	43387
11400.fox.U255.sputum	CF176	82	40137
11400.fox.U256.sputum	CF176	83	36041
11400.fox.U257.sputum	CF176	84	35882
11400.fox.U259.sputum	CF176	86	25881
11400.fox.U260.sputum	CF176	87	39697
11400.fox.U261.sputum	CF176	88	28333
11400.fox.U262.sputum	CF176	89	42286
11400.fox.U264.sputum	CF176	91	44203
11400.fox.U265.sputum	CF176	92	36193
11400.fox.U269.sputum	CF176	96	41910
11400.fox.U270.sputum	CF176	97	10089
11400.fox.U271.sputum	CF176	98	39546
11400.fox.U273.sputum	CF176	100	36515
11400.fox.U279.sputum	CF176	106	27335
11400.fox.U280.sputum	CF176	107	32819
11400.fox.U282.sputum	CF176	109	37137
11400.fox.U283.sputum	CF176	110	27678
11400.fox.U284.sputum	CF176	111	42671
11400.fox.U285.sputum	CF176	112	47442
11400.fox.U289.sputum	CF176	116	36430
11400.fox.U290.sputum	CF176	117	31687
11400.fox.U291.sputum	CF176	118	37679
11400.fox.U292.sputum	CF176	119	36952
11400.fox.U293.sputum	CF176	120	3367
11400.fox.U296.sputum	CF176	123	47411
11400.fox.U297.sputum	CF176	124	35920
11400.fox.U298.sputum	CF176	125	22363
11400.fox.U300.sputum	CF176	127	20666
11400.fox.U301.sputum	CF176	128	33638
11400.fox.U302.sputum	CF176	129	29983
11400.fox.U304.sputum	CF176	131	42579
11400.fox.U305.sputum	CF176	132	57567
11400.fox.U306.sputum	CF176	133	41733
11400.fox.U307.sputum	CF176	134	28413
11400.fox.U309.sputum	CF176	136	24659
11400.fox.U310.sputum	CF176	137	22033
11400.fox.U312.sputum	CF176	139	8390
11400.fox.U314.sputum	CF176	141	14832
11400.fox.U315.sputum	CF176	142	384
11400.fox.U316.sputum	CF176	143	24409
11400.fox.U320.sputum	CF176	147	33271
11400.fox.U321.sputum	CF176	148	20826
11400.foxU.272.sputum	CF176	99	32799
11400.reindeer.U.10.sputum	CF189	17	37496
11400.reindeer.U.11.sputum	CF189	16	286
11400.reindeer.U.13.sputum	CF189	14	22552
11400.reindeer.U.17.sputum	CF189	10	28423
11400.reindeer.U.18.sputum	CF189	9	27776
11400.reindeer.U.2.sputum	CF189	25	49115
11400.reindeer.U.21.sputum	CF189	6	31678
11400.reindeer.U.22.sputum	CF189	5	1213
11400.reindeer.U.23.sputum	CF189	4	228
11400.reindeer.U.25.sputum	CF189	2	15358
11400.reindeer.U.26.sputum	CF189	1	23760
11400.reindeer.U.4.sputum	CF189	23	25467
11400.reindeer.U.7.sputum	CF189	20	54837
11400.reindeer.U.8.sputum	CF189	19	48441
11400.reindeer.U.9.sputum	CF189	18	31581
11400.reindeer.U1.sputum	CF189	28	33289
11400.reindeer.U101.sputum	CF189	128	37490
11400.reindeer.U13.sputum	CF189	40	42485
11400.reindeer.U134.sputum	CF189	161	29798
11400.reindeer.U135.sputum	CF189	162	27388
11400.reindeer.U136.sputum	CF189	163	26246
11400.reindeer.U137.sputum	CF189	164	52144
11400.reindeer.U140.sputum	CF189	167	27938
11400.reindeer.U142.sputum	CF189	169	33882
11400.reindeer.U144.sputum	CF189	171	37718
11400.reindeer.U145.sputum	CF189	172	16840
11400.reindeer.U147.sputum	CF189	174	19841
11400.reindeer.U148.sputum	CF189	175	51259
11400.reindeer.U15.sputum	CF189	42	22719
11400.reindeer.U151.sputum	CF189	178	22738
11400.reindeer.U153.sputum	CF189	180	13828
11400.reindeer.U155.sputum	CF189	182	45664
11400.reindeer.U158.sputum	CF189	185	25629
11400.reindeer.U159.sputum	CF189	186	28138
11400.reindeer.U16.sputum	CF189	43	8561
11400.reindeer.U161.sputum	CF189	188	32205
11400.reindeer.U164.sputum	CF189	191	16143
11400.reindeer.U165.sputum	CF189	192	37674
11400.reindeer.U166.sputum	CF189	193	45
11400.reindeer.U167.sputum	CF189	194	35570
11400.reindeer.U168.sputum	CF189	195	27352
11400.reindeer.U18.sputum	CF189	45	13475
11400.reindeer.U184.sputum	CF189	211	31744
11400.reindeer.U20.sputum	CF189	47	27657
11400.reindeer.U233.sputum	CF189	260	46910
11400.reindeer.U241.sputum	CF189	268	49648
11400.reindeer.U269.sputum	CF189	296	96
11400.reindeer.U30.sputum	CF189	57	69
11400.reindeer.U44.sputum	CF189	71	31678
11400.reindeer.U45.sputum	CF189	72	29725
11400.reindeer.U48.sputum	CF189	75	35798
11400.reindeer.U49.sputum	CF189	76	50117
11400.reindeer.U54.sputum	CF189	81	35972
11400.reindeer.U57.sputum	CF189	84	32224
11400.reindeer.U58.sputum	CF189	85	23598
11400.reindeer.U61.sputum	CF189	88	27064
11400.reindeer.U62.sputum	CF189	89	8021
11400.reindeer.U63.sputum	CF189	90	7721
11400.reindeer.U64.sputum	CF189	91	48878
11400.reindeer.U65.sputum	CF189	92	23979
11400.reindeer.U71.sputum	CF189	98	44292
11400.reindeer.U74.sputum	CF189	101	45348
11400.reindeer.U76.sputum	CF189	103	56044
11400.reindeer.U77.sputum	CF189	104	20789
11400.reindeer.U79.sputum	CF189	106	19480
11400.reindeer.U81.sputum	CF189	108	16253
11400.reindeer.U84.sputum	CF189	111	69
11400.reindeer.U86.sputum	CF189	113	46748
11400.reindeer.U87.sputum	CF189	114	23404
11400.reindeer.U89.sputum	CF189	116	42612
11400.reindeer.U9.sputum	CF189	36	34292
11400.reindeer.U90.sputum	CF189	117	23700
11400.reindeer.U94.sputum	CF189	121	30330
11400.reindeer.U95.sputum	CF189	122	30734
11400.reindeer.U96.sputum	CF189	123	27175
11400.reindeer.U99.sputum	CF189	126	13913
11400.Saline.1	Not collected	NA	102
11400.Saline.2	Not collected	NA	77
11400.Saline.3	Not collected	NA	106
11400.sculpin.U144.sputum	CF353	1	43441
11400.sculpin.U145.sputum	CF353	2	55387
11400.sculpin.U146.sputum	CF353	3	51277
11400.sculpin.U147.sputum	CF353	4	44978
11400.sculpin.U148.sputum	CF353	5	53923
11400.sculpin.U149.sputum	CF353	6	50115
11400.sculpin.U150.sputum	CF353	7	50934
11400.sculpin.U151.sputum	CF353	8	45052
11400.sculpin.U152.sputum	CF353	9	60162
11400.sculpin.U153.sputum	CF353	10	34016
11400.sculpin.U154.sputum	CF353	11	47943
11400.sculpin.U155.sputum	CF353	12	47013
11400.sculpin.U156.sputum	CF353	13	55706
11400.sculpin.U157.sputum	CF353	14	53349
11400.sculpin.U163.sputum	CF353	20	30123
11400.sculpin.U164.sputum	CF353	21	42516
11400.sculpin.U165.sputum	CF353	22	36217
11400.sculpin.U166.sputum	CF353	23	33485
11400.sculpin.U167.sputum	CF353	24	46690
11400.sculpin.U168.sputum	CF353	25	38986
11400.sculpin.U169.sputum	CF353	26	38768
11400.sculpin.U170.sputum	CF353	27	43801
11400.sculpin.U171.sputum	CF353	28	50824
11400.sculpin.U172.sputum	CF353	29	38818
11400.sculpin.U173.sputum	CF353	30	39671
11400.sculpin.U174.sputum	CF353	31	31435
11400.sculpin.U175.sputum	CF353	32	39836
11400.sculpin.U176.sputum	CF353	33	45722
11400.sculpin.U177.sputum	CF353	34	36692
11400.sculpin.U178.sputum	CF353	35	37787
11400.sculpin.U179.sputum	CF353	36	34749
11400.sculpin.U180.sputum	CF353	37	37093
11400.sculpin.U181.sputum	CF353	38	33806
11400.sculpin.U182.sputum	CF353	39	41499
11400.sculpin.U183.sputum	CF353	40	42135
11400.sculpin.U184.sputum	CF353	41	677
11400.sculpin.U185.sputum	CF353	42	17288
11400.sculpin.U186.sputum	CF353	43	37067
11400.sculpin.U187.sputum	CF353	44	33569
11400.sculpin.U188.sputum	CF353	45	39618
11400.sculpin.U189.sputum	CF353	46	318
11400.sculpin.U190.sputum	CF353	47	27981
11400.sculpin.U191.sputum	CF353	48	38449
11400.sculpin.U192.sputum	CF353	49	35272
11400.sculpin.U193.sputum	CF353	50	36096
11400.sculpin.U194.sputum	CF353	51	37378
11400.sculpin.U195.sputum	CF353	52	38889
11400.sculpin.U196.sputum	CF353	53	49008
11400.sculpin.U197.sputum	CF353	54	36030
11400.sculpin.U198.sputum	CF353	55	45778
11400.sculpin.U199.sputum	CF353	56	40253
11400.sculpin.U200.sputum	CF353	57	41245
11400.sculpin.U201.sputum	CF353	58	47440
11400.sculpin.U202.sputum	CF353	59	39267
11400.sculpin.U203.sputum	CF353	60	39158
11400.sculpin.U204.sputum	CF353	61	43095
11400.sculpin.U205.sputum	CF353	62	31459
11400.sculpin.U206.sputum	CF353	63	29683
11400.sculpin.U218.sputum	CF353	75	33675
11400.sculpin.U219.sputum	CF353	76	43196
11400.sculpin.U220.sputum	CF353	77	1624
11400.sculpin.U221.sputum	CF353	78	43787
11400.sculpin.U222.sputum	CF353	79	24309
11400.sculpin.U223.sputum	CF353	80	34410
11400.sculpin.U224.sputum	CF353	81	1458
11400.sculpin.U225.sputum	CF353	82	31618
11400.sculpin.U226.sputum	CF353	83	16381
11400.sculpin.U227.sputum	CF353	84	31117
11400.sculpin.U228.sputum	CF353	85	37091
11400.sculpin.U229.sputum	CF353	86	45
11400.sculpin.U230.sputum	CF353	87	47
11400.sculpin.U266.sputum	CF353	123	39
11400.sculpin.U267.sputum	CF353	124	18002
11400.sculpin.U268.sputum	CF353	125	47307
11400.sculpin.U269.sputum	CF353	126	42607
11400.sculpin.U270.sputum	CF353	127	38864
11400.sculpin.U271.sputum	CF353	128	31690
11400.sculpin.U272.sputum	CF353	129	30267
11400.sculpin.U273.sputum	CF353	130	33594
11400.sculpin.U274.sputum	CF353	131	71
11400.sunshine.U231.sputumA	CF146	1	35188
11400.sunshine.U231.sputumB	CF146	1	54979
11400.sunshine.U232.sputumA	CF146	2	26613
11400.sunshine.U232.sputumB	CF146	2	37620
11400.sunshine.U233.sputum	CF146	3	40179
11400.sunshine.U234.sputumA	CF146	4	36245
11400.sunshine.U234.sputumB	CF146	4	31389
11400.sunshine.U235.sputumA	CF146	5	22240
11400.sunshine.U235.sputumB	CF146	5	43847
11400.sunshine.U236.sputumA	CF146	6	2160
11400.sunshine.U236.sputumB	CF146	6	36636
11400.sunshine.U237.sputumA	CF146	7	39330
11400.sunshine.U237.sputumB	CF146	7	19932
11400.sunshine.U238.sputum	CF146	8	36809
11400.sunshine.U243.sputum	CF146	13	41
11400.sunshine.U249.sputumA	CF146	19	46216
11400.sunshine.U249.sputumB	CF146	19	43418
11400.sunshine.U250.sputum	CF146	20	39324
11400.sunshine.U251.sputumA	CF146	21	46698
11400.sunshine.U251.sputumB	CF146	21	50340
11400.sunshine.U252.sputumA	CF146	22	47741
11400.sunshine.U252.sputumB	CF146	22	34963
11400.sunshine.U253.sputumA	CF146	23	52073
11400.sunshine.U253.sputumB	CF146	23	48401
11400.sunshine.U254.sputumA	CF146	24	49831
11400.sunshine.U254.sputumB	CF146	24	40053
11400.sunshine.U255.sputum	CF146	25	33601
11400.sunshine.U256.sputumA	CF146	26	34976
11400.sunshine.U256.sputumB	CF146	26	40369
11400.sunshine.U257.sputum	CF146	27	33257
11400.sunshine.U258.sputumA	CF146	28	39343
11400.sunshine.U258.sputumB	CF146	28	34502
11400.sunshine.U259.sputumA	CF146	29	34953
11400.sunshine.U259.sputumB	CF146	29	34853
11400.sunshine.U260.sputumA	CF146	30	33887
11400.sunshine.U260.sputumB	CF146	30	36504
11400.sunshine.U261.sputum	CF146	31	55800

## Sheet: Sheet 8
Compound	Library ID
Sulfamethoxazole	CCMSLIB00003198975
Trimethoprim	CCMSLIB00000207451
Ciprofloxacin	CCMSLIB00000207990
Tobramycin	CCMSLIB00003286235
Moxifloxacin	CCMSLIB00000078159
2-(2-nonen-1-yl)-4-Quinolinol	CCMSLIB00004679198
Rha-Rha-C10-C10	CCMSLIB00000539141
Pyochelin	CCMSLIB00000539139
Azithromycin	CCMSLIB00000562787
Ceramide (18:1/16:0)	CCMSLIB00000223895
Leu-Trp	CCMSLIB00003737861
HNP-1	CCMSLIB00005436296
PGK1_Human	CCMSLIB00005436297

## Sheet: Sheet 9
	Pseudomonas_OTU4454529							Streptococcus_OTU4467992						Actinomyces_OTU4463237						Vparvula_OTU4474951						Vdispar_OTU4475758					Pmelaninogenica_OTU4469722
Metabolite	Log Conditional Probability	Conditional Probability			Percentile		Metabolite	Log Conditional Probability	Conditional Probability		Percentile		Metabolite	Log Conditional Probability	Conditional Probability				Metabolite	Log Conditional Probability	Conditional Probability		Percentile		Metabolite	Log Conditional Probability	Conditional Probability			Metabolite	Log Conditional Probability	Conditional Probability		Percentile
2834_278.202292529277_4.047952172908	3.43356	30.9867		NHQ	0.0280112		4369_750.407225157948_11.9366692266666	2.76115	15.818	NHQ	0.997759		2016_241.565163866856_5.21286609195402	3.29108	26.8719				4369_750.407225157948_11.9366692266666	2.89106	18.0124	NHQ	0.997759		2016_241.565163866856_5.21286609195402	4.20287	66.8779			4369_750.407225157948_11.9366692266666	2.50638	12.2604	NHQ	0.997759
2833_264.188576688001_3.35646119754832	3.16765	23.7515		HHQ	0.0372549		5286_454.069342326908_2.20052734806629	2.59818	13.4393	HHQ	0.99944		1953_201.595566919558_3.88449124293785	3.23555	25.4204				2982_751.496668548803_10.0343081395348	2.7296	15.3268	HHQ	0.99944		1953_201.595566919558_3.88449124293785	4.13382	62.4158			5286_454.069342326908_2.20052734806629	2.50249	12.2128	HHQ	0.99944
2919_536.1813674487_4.10738557444616	3.14582	23.2387					2982_751.496668548803_10.0343081395348	2.52688	12.5144				401_307.115147418874_3.45779069148936Spectral Match to Fluconazole from NIST14	3.21377	24.8727				5286_454.069342326908_2.20052734806629	2.6877	14.6978				401_307.115147418874_3.45779069148936Spectral Match to Fluconazole from NIST14	4.07708	58.9733			5285_374.113938322037_2.22207897135416	2.39835	11.0051
3083_275.900256522437_3.2810347556528	2.52311	12.4673					5285_374.113938322037_2.22207897135416	2.50714	12.2698				2413_272.193994970284_4.33243781130268MLS001401442-01!d-3-Methoxy-N-methylmorphinan hydrobromide	3.18336	24.1278				3540_254.059758108436_3.73406849269588Sulfamethoxazole	2.65969	14.2919				2413_272.193994970284_4.33243781130268MLS001401442-01!d-3-Methoxy-N-methylmorphinan hydrobromide	4.06614	58.3313			5203_680.479166443949_9.60380984643178	2.21463	9.15806
2852_962.500709615396_3.04906706560283	2.4951	12.1229					3540_254.059758108436_3.73406849269588Sulfamethoxazole	2.50007	12.1833				1960_482.122296225714_5.19601678348909	3.11255	22.4782				5_338.340792211077_9.86390431606905_	2.64089	14.0256				1960_482.122296225714_5.19601678348909	3.97665	53.3382			5207_663.453208625071_9.57793482222222	2.08696	8.0604
2866_267.641680723218_2.7964406082725	2.20401	9.06132					5203_680.479166443949_9.60380984643178	2.45625	11.6609				267_242.121572976247_3.93879519999999threo-Dihydrobupropion	2.75456	15.7141				5285_374.113938322037_2.22207897135416	2.59773	13.4333				5_338.340792211077_9.86390431606905_	3.48807	32.7226			3540_254.059758108436_3.73406849269588Sulfamethoxazole	2.07888	7.99552
2870_1093.83154181868_2.95682984496124	2.19043	8.93903					972_529.090045841436_3.74806730678046	2.43647	11.4326				353_168.057526293503_4.00381785881253	2.72057	15.1889				972_529.090045841436_3.74806730678046	2.59745	13.4295				267_242.121572976247_3.93879519999999threo-Dihydrobupropion	3.46906	32.1064			5211_397.943210212288_3.23756192488262	2.0358	7.65835
3131_1146.62226887043_3.06587482993197	2.13496	8.45667					3545_276.040960833683_3.74427242951906	2.38689	10.8796				357_256.114569635865_3.53527955051179Spectral Match to Hydroxybupropion from NIST14	2.6205	13.7426				5203_680.479166443949_9.60380984643178	2.57586	13.1426				353_168.057526293503_4.00381785881253	3.43532	31.0413			972_529.090045841436_3.74806730678046	2.00379	7.41708
2557_907.80639377161_2.90399472106961	2.1022	8.18417					5207_663.453208625071_9.57793482222222	2.37392	10.7394				82_955.752208386955_10.569726010101	2.5912	13.3457				3545_276.040960833683_3.74427242951906	2.54684	12.7666				357_256.114569635865_3.53527955051179Spectral Match to Hydroxybupropion from NIST14	3.31135	27.4222			3545_276.040960833683_3.74427242951906	1.95303	7.05004
643_438.459990094975_4.38749475476839	2.10214	8.18364					924_254.05907635009_3.79721404657932Sulfamethoxazole	2.30289	10.003				1878_383.356281809878_7.30046666666666	2.59047	13.3361				5207_663.453208625071_9.57793482222222	2.50212	12.2084				2593_258.177306710241_4.34349200092208	3.28194	26.6275			2982_751.496668548803_10.0343081395348	1.93879	6.95035
2865_812.734266157597_3.0261763095238	2.05163	7.78055					943_276.040489902991_3.8019708123953	2.29928	9.96701				1071_950.8003748132_10.5643892307692	2.58919	13.3189				943_276.040489902991_3.8019708123953	2.45295	11.6226				1878_383.356281809878_7.30046666666666	3.24824	25.745			5267_751.495817765_10.7129569191919	1.93756	6.94176
5110_438.461347318508_4.0917097826087	2.03225	7.63127					5_338.340792211077_9.86390431606905_	2.29372	9.91176				677_212.19770441305_4.79481464968153	2.576	13.1445				924_254.05907635009_3.79721404657932Sulfamethoxazole	2.45205	11.6121				82_955.752208386955_10.569726010101	3.23694	25.4557			924_254.05907635009_3.79721404657932Sulfamethoxazole	1.90339	6.70862
3170_281.897792232781_2.74844818948412	2.03011	7.61491					5267_751.495817765_10.7129569191919	2.27504	9.72829				359_268.178725660869_3.51574035211267	2.57197	13.0916				5473_1231.34555617917_6.50833712756051	2.4516	11.6068				1071_950.8003748132_10.5643892307692	3.23479	25.4009			943_276.040489902991_3.8019708123953	1.88189	6.56589
2687_579.15618772733_3.23492960840496	2.00992	7.46268					5473_1231.34555617917_6.50833712756051	2.27203	9.69906				657_315.261693024494_4.79964186211797	2.57045	13.0717				5267_751.495817765_10.7129569191919	2.41387	11.1772				359_268.178725660869_3.51574035211267	3.23124	25.311			4594_1186.36013161127_5.27914735830931	1.848	6.3471
2877_853.18269220221_2.97147937219731	1.97932	7.2378					3369_540.163026711034_4.89443846153846	2.21275	9.14083				2593_258.177306710241_4.34349200092208	2.54328	12.7213				3369_540.163026711034_4.89443846153846	2.39305	10.9468				2174_745.406889115727_8.4727872035794	3.17325	23.885			5241_751.496329283659_10.3718002805836	1.84462	6.32572
3079_1023.54946928399_2.96095739051094	1.95781	7.08378					5211_397.943210212288_3.23756192488262	2.20922	9.10858				664_287.225681089957_4.0418835262904	2.5407	12.6886				4594_1186.36013161127_5.27914735830931	2.33008	10.2788				677_212.19770441305_4.79481464968153	3.17304	23.8799			2796_685.43527598789_8.97309024988843	1.82614	6.20985
2797_438.458109794069_4.80361107305935	1.95283	7.04858					4594_1186.36013161127_5.27914735830931	2.19363	8.96771				1877_357.345917723917_7.12831498559077	2.52154	12.4478				5211_397.943210212288_3.23756192488262	2.30687	10.0429				657_315.261693024494_4.79964186211797	3.16184	23.6141			4592_1186.10936270667_5.28868587731812	1.79425	6.01495
632_397.69699556601_4.34260326135852	1.94998	7.02856					4113_296.072448461125_3.99586098069901	2.15183	8.60062				2174_745.406889115727_8.4727872035794	2.51338	12.3466				4113_296.072448461125_3.99586098069901	2.30531	10.0273				1877_357.345917723917_7.12831498559077	3.15535	23.4613			5214_438.957222562018_3.44952018716577	1.7844	5.956
2963_1093.57281960612_2.96994742628685	1.9227	6.8394					5241_751.496329283659_10.3718002805836	2.13885	8.48964				5_338.340792211077_9.86390431606905_	2.50113	12.1963				5291_616.17481536702_6.36294245977011	2.28543	9.82987				664_287.225681089957_4.0418835262904	3.14071	23.1202			5473_1231.34555617917_6.50833712756051	1.7553	5.78517
2848_681.110503982427_2.89942736867943	1.91513	6.78785					4592_1186.10936270667_5.28868587731812	2.13806	8.48296				920_250.088805544181_8.48663670715248Isoxadifen-ethyl	2.4796	11.9365				4592_1186.10936270667_5.28868587731812	2.27287	9.70722				920_250.088805544181_8.48663670715248Isoxadifen-ethyl	3.12069	22.6621			5187_684.202412380588_11.6911152054794	1.75514	5.78424
3081_774.993023244363_2.98254410919539	1.91253	6.77021					5291_616.17481536702_6.36294245977011	2.11019	8.24984				1070_933.770348056515_10.563988242894	2.47116	11.8361				5241_751.496329283659_10.3718002805836	2.26482	9.62943				2052_402.195897521813_3.87893848528015Moxifloxacin hydrochloride	3.11258	22.4789			4113_296.072448461125_3.99586098069901	1.72376	5.60557
638_932.902800483913_3.88497146027519	1.91048	6.75634					5478_684.164340163917_6.47885742884708	2.05011	7.76878				2052_402.195897521813_3.87893848528015Moxifloxacin hydrochloride	2.4155	11.1954				1609_1001.37476551082_6.56868027440396	2.26165	9.59896				2012_535.036115598087_4.48288091722595	3.0626	21.383			5289_397.962753144551_3.03812365967365	1.72279	5.60012
3544_932.903173238245_3.8737251108156	1.89358	6.64308					5475_1277.35203518754_6.4602829137529	2.04907	7.76068				658_240.231679288772_5.43879746575342	2.40041	11.0277				5475_1277.35203518754_6.4602829137529	2.21322	9.14509				1070_933.770348056515_10.563988242894	3.06225	21.3756			5353_685.43538165036_9.06060724540152	1.71881	5.57787
2190_933.405321902753_3.88715205816554	1.85197	6.37233					1609_1001.37476551082_6.56868027440396	2.04153	7.70241				1407_367.366989860748_7.22633927777777	2.38133	10.8193				5478_684.164340163917_6.47885742884708	2.20404	9.06155				1407_367.366989860748_7.22633927777777	2.99159	19.9173			3369_540.163026711034_4.89443846153846	1.68934	5.41591
3172_363.43176450237_3.65540386243386	1.84854	6.35054					3660_557.403241822342_8.58593523474178	2.00217	7.40513				2012_535.036115598087_4.48288091722595	2.37829	10.7865				3660_557.403241822342_8.58593523474178	2.14366	8.5306				925_384.184082575823_8.46023061088977	2.96944	19.481			3570_972.260070262291_5.27146596180082	1.63395	5.12409
3085_938.91477765242_4.35035238732708	1.80734	6.09424					2796_685.43527598789_8.97309024988843	1.98856	7.30501				329_343.29322600745_5.43687819831783CocamidopropylBetaine	2.36353	10.6284				5444_1484.01686790823_5.24325248618784	2.1072	8.22518				658_240.231679288772_5.43879746575342	2.96291	19.3541			5478_684.164340163917_6.47885742884708	1.61619	5.0339
4059_362.158015828925_3.33601193353474MLS001074203-01!	1.78628	5.9672					5444_1484.01686790823_5.24325248618784	1.9553	7.06602				925_384.184082575823_8.46023061088977	2.34309	10.4133				2796_685.43527598789_8.97309024988843	2.07594	7.97205				329_343.29322600745_5.43687819831783CocamidopropylBetaine	2.92646	18.6615			3660_557.403241822342_8.58593523474178	1.61544	5.0301
2915_951.869701707355_3.91142703062583	1.78058	5.93328					5214_438.957222562018_3.44952018716577	1.9345	6.92057				915_685.581504192015_5.42071574879227	2.33961	10.3772				5404_1161.34603658164_5.22902143864597	2.06232	7.8642				915_685.581504192015_5.42071574879227	2.88463	17.8969			5291_616.17481536702_6.36294245977011	1.59969	4.9515
597_322.902428138501_2.83427384196185	1.72376	5.60558					5404_1161.34603658164_5.22902143864597	1.93275	6.90851				667_365.275759441394_5.44140777777777	2.29379	9.91246				1131_291.152709386486_3.1003296320922Massbank:EA019912 Trimethoprim|2,4-Diamino-5-(3,4,5-trimethoxybenzyl)pyrimidine|5-[(3,4,5-trimethoxyphenyl)methyl]pyrimidine-2,4-diamine	2.05549	7.8107				720_388.392396083833_10.0829762416794	2.85049	17.2963			5404_1161.34603658164_5.22902143864597	1.58868	4.8973
1508_397.940696934456_4.05474107856191	1.71433	5.55293					3570_972.260070262291_5.27146596180082	1.92271	6.83944				720_388.392396083833_10.0829762416794	2.27418	9.71993				3122_291.161933637875_3.0858416777335Massbank:EA019912 Trimethoprim|2,4-Diamino-5-(3,4,5-trimethoxybenzyl)pyrimidine|5-[(3,4,5-trimethoxyphenyl)methyl]pyrimidine-2,4-diamine	2.05503	7.80705				667_365.275759441394_5.44140777777777	2.84363	17.1781			5475_1277.35203518754_6.4602829137529	1.57258	4.81907
2408_397.700429842429_4.10216271224307	1.70902	5.52356					1131_291.152709386486_3.1003296320922Massbank:EA019912 Trimethoprim|2,4-Diamino-5-(3,4,5-trimethoxybenzyl)pyrimidine|5-[(3,4,5-trimethoxyphenyl)methyl]pyrimidine-2,4-diamine	1.90571	6.72415				659_432.276723741751_3.22771458923512	2.26857	9.6656				3570_972.260070262291_5.27146596180082	2.03823	7.67702				659_432.276723741751_3.22771458923512	2.81778	16.7396			3992_972.009839579768_5.27264175675675	1.56428	4.77922
3526_1179.62224994579_2.97212519083969	1.6898	5.41841					3122_291.161933637875_3.0858416777335Massbank:EA019912 Trimethoprim|2,4-Diamino-5-(3,4,5-trimethoxybenzyl)pyrimidine|5-[(3,4,5-trimethoxyphenyl)methyl]pyrimidine-2,4-diamine	1.90113	6.69344				340_371.323049899038_6.07371270473661	2.19632	8.99188				5479_634.18529986917_6.48207796690307	2.03579	7.65833				661_520.33059601831_3.42100238673138	2.7646	15.8728			5053_1296.0107972125_5.25865053929121	1.56315	4.77382
5109_322.901937813693_2.73968663793103	1.68678	5.40208					5479_634.18529986917_6.48207796690307	1.88802	6.60626				661_520.33059601831_3.42100238673138	2.18227	8.86642				5214_438.957222562018_3.44952018716577	2.0194	7.53383				660_476.304840419409_3.27922971813725	2.73449	15.4018			4791_1295.67684477111_5.27257442693409	1.54955	4.70934
2869_722.138560323778_2.90101091269841	1.68279	5.38055					5202_909.822971824_4.18873547008546	1.87353	6.51124				660_476.304840419409_3.27922971813725	2.18012	8.84733				4614_1187.01396637922_5.31637569832402	2.01146	7.47422				340_371.323049899038_6.07371270473661	2.72713	15.2889			5202_909.822971824_4.18873547008546	1.53387	4.63609
2884_824.737827659965_3.01816115779645	1.65322	5.22377					4614_1187.01396637922_5.31637569832402	1.87276	6.50625				666_427.387580035266_7.46741538291279	2.13829	8.48495				1615_288.08327768491_6.58352141762451	2.01111	7.47158				666_427.387580035266_7.46741538291279	2.65684	14.2511			5444_1484.01686790823_5.24325248618784	1.51935	4.56926
1470_438.717820513245_4.01309135388739	1.60259	4.96589					5353_685.43538165036_9.06060724540152	1.86199	6.43651				964_362.264491024878_5.44023979213065	2.13143	8.42692				5202_909.822971824_4.18873547008546	2.00062	7.39362				964_362.264491024878_5.44023979213065	2.65364	14.2057			3972_972.50658997403_5.25915873764599	1.51347	4.54246
3765_484.433727533057_11.583069870801	1.60118	4.95887					4791_1295.67684477111_5.27257442693409	1.85818	6.41205				960_425.370977165288_6.95069716117215	2.10813	8.23279				917_501.193345036789_6.59390545621275Fluticasone propionate	1.99531	7.35447				1501_493.34571014978_10.4526601317957Glycerol tricaprylate	2.64598	14.0973			4614_1187.01396637922_5.31637569832402	1.48299	4.40608
3088_1105.80540920465_3.05327658382065	1.59135	4.91038					5053_1296.0107972125_5.25865053929121	1.84802	6.34722				663_399.355218390824_6.74070515714917	2.07452	7.96075				5215_1060.79672944876_2.98370929118774	1.99476	7.35042				960_425.370977165288_6.95069716117215	2.63607	13.9583			5218_360.933822882619_2.83258011855905	1.47487	4.37046
642_874.643260025963_2.92508463957426	1.5869	4.88858					5215_1060.79672944876_2.98370929118774	1.84637	6.33676				985_388.390066935204_9.93127093889716	2.06276	7.86765				4791_1295.67684477111_5.27257442693409	1.97708	7.22163				663_399.355218390824_6.74070515714917	2.58118	13.2127			1131_291.152709386486_3.1003296320922Massbank:EA019912 Trimethoprim|2,4-Diamino-5-(3,4,5-trimethoxybenzyl)pyrimidine|5-[(3,4,5-trimethoxyphenyl)methyl]pyrimidine-2,4-diamine	1.46982	4.34846
1123_397.940333318781_3.91702733333333	1.57796	4.84508					3992_972.009839579768_5.27264175675675	1.83745	6.28052				1501_493.34571014978_10.4526601317957Glycerol tricaprylate	2.06107	7.85434				5295_1061.04608047551_2.99462172312224	1.96969	7.16845				665_564.35177906437_3.4158818321786	2.5621	12.9631			5479_634.18529986917_6.48207796690307	1.46444	4.32513
4802_747.708958419612_5.26512819634704	1.5691	4.80232					2168_616.175177953109_6.54440445049955Spectral Match to Hemin cation from NIST14	1.82932	6.22963				934_449.365395750636_7.42810949554896	2.05357	7.79568				2168_616.175177953109_6.54440445049955Spectral Match to Hemin cation from NIST14	1.96442	7.13081				934_449.365395750636_7.42810949554896	2.56187	12.96			5223_665.830252765855_3.18500678426051	1.46105	4.31048
2880_993.374524756818_3.11561493256262	1.55417	4.73116					1615_288.08327768491_6.58352141762451	1.82108	6.17855				932_337.240186489264_4.82882382550335	2.05125	7.77761				5053_1296.0107972125_5.25865053929121	1.96096	7.10614				923_591.355716525244_3.51822495238095	2.55823	12.9129			4608_844.706554017515_4.81001903460838	1.46095	4.31007
4450_819.786141900385_5.26147017897091	1.51676	4.55745					5295_1061.04608047551_2.99462172312224	1.81874	6.1641				931_707.563297973823_5.44105697674418	2.00134	7.39897				977_481.187237329181_6.59288812180381	1.95839	7.08793				1462_521.378043867696_11.1165493896713	2.54492	12.7422			2168_616.175177953109_6.54440445049955Spectral Match to Hemin cation from NIST14	1.45195	4.27143
988_1304.43821542885_4.54676603406326	1.51571	4.55265					5296_1061.29880845103_2.94909408284023	1.80411	6.07459				1221_597.953023176462_10.158988275862	2.00045	7.39239				5296_1061.29880845103_2.94909408284023	1.95205	7.0431				932_337.240186489264_4.82882382550335	2.53978	12.6769			5439_1161.59451769925_5.23256320316132	1.44849	4.25667
983_1304.6875332271_4.54352910165484	1.51527	4.55066					917_501.193345036789_6.59390545621275Fluticasone propionate	1.79331	6.0093				665_564.35177906437_3.4158818321786	1.98973	7.31358				3992_972.009839579768_5.27264175675675	1.94731	7.0098				985_388.390066935204_9.93127093889716	2.52291	12.4648			3122_291.161933637875_3.0858416777335Massbank:EA019912 Trimethoprim|2,4-Diamino-5-(3,4,5-trimethoxybenzyl)pyrimidine|5-[(3,4,5-trimethoxyphenyl)methyl]pyrimidine-2,4-diamine	1.44778	4.25368
2885_865.758866814508_3.02316971401781	1.50679	4.51223					3972_972.50658997403_5.25915873764599	1.77372	5.89276				1448_544.454303520084_11.1023236005089	1.98073	7.248				5353_685.43538165036_9.06060724540152	1.94156	6.96961				1448_544.454303520084_11.1023236005089	2.51314	12.3437			5225_666.077444570788_3.11658766203703	1.44584	4.2454
2960_847.116385911312_2.98731937869822	1.49509	4.45974					977_481.187237329181_6.59288812180381	1.76842	5.8616				1533_626.97401322861_10.4415509592326	1.97548	7.21005				4846_501.21303403367_6.61373297634983Fluticasone propionate	1.89776	6.67095				1447_488.393670266261_10.4629510231556	2.50181	12.2045			3199_870.209244995253_2.97242257142857	1.44559	4.24434
2840_945.74288401848_2.92396815886134	1.49322	4.45142					5439_1161.59451769925_5.23256320316132	1.76349	5.83277				1462_521.378043867696_11.1165493896713	1.97294	7.19181				5445_1484.2671655945_5.24627525525525	1.8946	6.64986				931_707.563297973823_5.44105697674418	2.49734	12.1501			4035_844.453246294977_4.84508340117594	1.42943	4.17631
4032_484.433575758531_11.486695795107	1.48613	4.41996					5187_684.202412380588_11.6911152054794	1.76223	5.82541				1218_568.932229391597_9.89290607064017	1.96833	7.15874				3991_544.518599052452_3.71748824233716	1.89009	6.61999				683_179.06965371958_8.413273603723393-Methoxycinnamic acid	2.49264	12.0931			4521_973.165039197926_5.18192054421767	1.42577	4.16105
4224_484.433650073262_11.2547588069636	1.48075	4.39624					5445_1484.2671655945_5.24627525525525	1.76175	5.82259				923_591.355716525244_3.51822495238095	1.96794	7.15592				5439_1161.59451769925_5.23256320316132	1.88185	6.56564				1221_597.953023176462_10.158988275862	2.48013	11.9429			5249_372.457978219393_3.04363271329364	1.41994	4.13686
2164_235.489152765_3.05594199014171	1.45099	4.26732					3991_544.518599052452_3.71748824233716	1.76117	5.81924				1447_488.393670266261_10.4629510231556	1.92994	6.88907				3972_972.50658997403_5.25915873764599	1.87877	6.54547				676_608.385817469838_3.50462757675438	2.45798	11.6812			4034_844.707140219298_4.83575860581289	1.41817	4.12956
3074_642.285249775294_3.65302517882689	1.44711	4.25082					5218_360.933822882619_2.83258011855905	1.75815	5.8017				683_179.06965371958_8.413273603723393-Methoxycinnamic acid	1.92963	6.88699				5218_360.933822882619_2.83258011855905	1.86975	6.48669				1218_568.932229391597_9.89290607064017	2.44902	11.577			5215_1060.79672944876_2.98370929118774	1.41399	4.11232
3484_819.785871988547_5.2281726945569	1.44422	4.23855					4521_973.165039197926_5.18192054421767	1.72292	5.60086				312_425.445244553399_11.346293548387	1.89847	6.67569				967_1023.35953224184_6.57791990679095	1.8572	6.40576				1533_626.97401322861_10.4415509592326	2.43776	11.4474			3991_544.518599052452_3.71748824233716	1.39731	4.04429
2954_1052.05717259005_3.07855367063492	1.44077	4.22395					5472_1329.33283390246_5.16151018372703	1.7194	5.58115				1597_329.315143359873_6.37301000704721	1.87814	6.54135				5148_1114.81794124324_5.19137247851651	1.84129	6.3047				1376_549.408880879614_11.9549885616438	2.40554	11.0844			5220_851.057972399896_4.15421469152241	1.39441	4.03258
3181_843.823210928304_3.89126800161812	1.42543	4.15966					5148_1114.81794124324_5.19137247851651	1.71337	5.54764				676_608.385817469838_3.50462757675438	1.86643	6.46518				5472_1329.33283390246_5.16151018372703	1.84082	6.30169				1503_516.427320711078_10.4284552599388	2.38639	10.8742			5298_468.436044486161_9.37356718120804	1.39147	4.02076
3266_361.932793104343_2.86532980307396	1.40677	4.08275					5430_1116.36108212447_6.5574576379389	1.70945	5.52591				1503_516.427320711078_10.4284552599388	1.86101	6.43024				5430_1116.36108212447_6.5574576379389	1.84022	6.29789				1922_678.505816766413_8.321562477836881,2-Ditetradecanoyl-sn-glycero-3-phosphocholine	2.35776	10.5672			5472_1329.33283390246_5.16151018372703	1.38827	4.00791
3087_812.612415574282_2.98553674540682	1.39904	4.05131					4846_501.21303403367_6.61373297634983Fluticasone propionate	1.70494	5.50104				1376_549.408880879614_11.9549885616438	1.86089	6.42943				4521_973.165039197926_5.18192054421767	1.83554	6.26853				1597_329.315143359873_6.37301000704721	2.32941	10.2719			5445_1484.2671655945_5.24627525525525	1.38555	3.99703
2862_589.964285038504_2.80065074487895	1.39818	4.04783					5223_665.830252765855_3.18500678426051	1.70249	5.4876				275_397.413816354407_10.4910018174787	1.85275	6.3773				984_558.610048622254_3.41368675832127	1.80649	6.08903				921_379.22912878556_8.47071673306774	2.3258	10.2349			5295_1061.04608047551_2.99462172312224	1.37235	3.94459
2842_945.485656999436_2.97019022319262	1.39103	4.01899					984_558.610048622254_3.41368675832127	1.68297	5.38152				1922_678.505816766413_8.321562477836881,2-Ditetradecanoyl-sn-glycero-3-phosphocholine	1.82195	6.18393				5187_684.202412380588_11.6911152054794	1.80615	6.08698				312_425.445244553399_11.346293548387	2.31824	10.1578			5261_638.54619412934_4.14786910628019	1.3711	3.93967
3194_1283.54607323376_3.7742005764411	1.38745	4.00462					3615_558.943515029565_3.42625488237905	1.67485	5.338				922_268.261966561063_6.14586838164251	1.80862	6.102				5223_665.830252765855_3.18500678426051	1.80239	6.06413				662_388.244055432441_3.17603310220852	2.30657	10.0399			5296_1061.29880845103_2.94909408284023	1.36941	3.93304
2028_524.363033746298_3.5979453642384	1.38412	3.99132					967_1023.35953224184_6.57791990679095	1.66718	5.29719				662_388.244055432441_3.17603310220852	1.80052	6.05282				1949_445.162261254737_4.02906443347437Doxycycline	1.79689	6.03084				118_692.55494178097_10.4818927807486	2.2899	9.87399			5004_403.886054186235_3.00402045779685	1.36748	3.92543
1355_576.342914414167_3.55401407599309	1.3797	3.97371					5289_397.962753144551_3.03812365967365	1.65778	5.24767				118_692.55494178097_10.4818927807486	1.80013	6.05042				3615_558.943515029565_3.42625488237905	1.79639	6.02784				1502_516.425481847042_11.072148229015	2.27143	9.6933			3183_494.590744789492_4.09165959821428	1.3663	3.92082
2836_437.73179169997_2.75081091180866	1.37535	3.95648					5142_1258.29606109717_5.17284858051885	1.65731	5.24517				921_379.22912878556_8.47071673306774	1.79732	6.03347				5424_1191.60565970715_5.2547899191631	1.78565	5.96345				275_397.413816354407_10.4910018174787	2.26627	9.64338			5246_638.800805928561_4.09884758924432	1.36581	3.9189
5077_430.210439303981_2.74330919206579	1.37465	3.95371					3182_563.810860838565_4.20277273161413	1.65537	5.23502				1595_301.284481852721_5.66027625418059	1.75935	5.80864				4927_1016.53217792357_5.26993864864864	1.77608	5.90667				922_268.261966561063_6.14586838164251	2.26568	9.63768			5142_1258.29606109717_5.17284858051885	1.36162	3.90252
2577_832.838534359401_3.92510600620567	1.37105	3.93949					5424_1191.60565970715_5.2547899191631	1.65487	5.23242				1502_516.425481847042_11.072148229015	1.75716	5.79596				3182_563.810860838565_4.20277273161413	1.77396	5.89414				1595_301.284481852721_5.66027625418059	2.18245	8.868			2813_750.405116580165_11.6577707240038	1.35976	3.89524
3196_1081.44862189882_3.60629240976645	1.3693	3.93258					4608_844.706554017515_4.81001903460838	1.63968	5.15353				847_666.98602155271_10.7811651812688	1.72252	5.5986				5142_1258.29606109717_5.17284858051885	1.76794	5.85877				847_666.98602155271_10.7811651812688	2.1777	8.82597			5229_440.274605559225_6.35000102495543	1.35791	3.88807
3206_821.084870855767_2.90239024691358	1.36131	3.90129					4927_1016.53217792357_5.26993864864864	1.63768	5.14321				987_285.284380378667_5.6106146249445	1.71149	5.5372				5229_440.274605559225_6.35000102495543	1.73743	5.68274				682_652.406829533439_3.59820656862745	2.16814	8.74199			4589_504.535135283496_4.52698191542289	1.35415	3.87345
4825_510.450099683893_11.2070271915584	1.33104	3.78497					5249_372.457978219393_3.04363271329364	1.63387	5.12365				845_637.965121638254_10.4563768476621	1.70475	5.50004				3183_494.590744789492_4.09165959821428	1.73302	5.65773				1019_608.944009997705_10.1708013665594	2.15485	8.6266			3974_972.829765475929_5.17815035460992	1.35409	3.87323
3132_884.323931720029_3.06288778554778	1.31537	3.72612					4035_844.453246294977_4.84508340117594	1.63149	5.11146				1019_608.944009997705_10.1708013665594	1.69967	5.47217				942_523.171730938652_6.60432335456475	1.72585	5.61732				987_285.284380378667_5.6106146249445	2.15379	8.61743			5148_1114.81794124324_5.19137247851651	1.35312	3.8695
3078_973.1921549145_2.94250907960198	1.31084	3.70929					5229_440.274605559225_6.35000102495543	1.63121	5.11007				1025_579.92317611485_9.89626440879381	1.69481	5.44564				5249_372.457978219393_3.04363271329364	1.72535	5.6145				1025_579.92317611485_9.89626440879381	2.15261	8.60726			3198_869.953841919483_3.00729950842696	1.3428	3.82977
3076_679.106306960971_2.79310230576441	1.30155	3.67501					3183_494.590744789492_4.09165959821428	1.63094	5.10869				1587_341.352407361795_9.20752994891442	1.66403	5.28053				3974_972.829765475929_5.17815035460992	1.72501	5.61259				845_637.965121638254_10.4563768476621	2.13889	8.49003			5430_1116.36108212447_6.5574576379389	1.33945	3.81696
3124_954.877094963073_3.9202948237394	1.29116	3.63702					3974_972.829765475929_5.17815035460992	1.62187	5.06257				970_785.528173094775_6.08170573476702	1.66247	5.27229				2873_844.448212050126_4.63550199818346	1.72343	5.60372				970_785.528173094775_6.08170573476702	2.10838	8.23489			984_558.610048622254_3.41368675832127	1.33828	3.81247
5006_275.039182508224_5.06555139876719	1.29094	3.6362					5298_468.436044486161_9.37356718120804	1.61902	5.04817				1893_828.782399350243_4.24117614201718	1.65582	5.23736				5217_361.184106050677_2.89197362840018	1.72258	5.59896				1225_629.459075445559_10.4204177198525	2.10363	8.19588			3615_558.943515029565_3.42625488237905	1.33716	3.80821
2846_938.483206915886_3.02383291666666	1.29	3.63279					5217_361.184106050677_2.89197362840018	1.61192	5.01245				1225_629.459075445559_10.4204177198525	1.65121	5.21327				1745_725.695172745774_3.73668646288209	1.72182	5.59473				1587_341.352407361795_9.20752994891442	2.02947	7.61002			1609_1001.37476551082_6.56868027440396	1.33279	3.79161
3084_356.516162887209_2.72741080389144	1.28893	3.62891					1745_725.695172745774_3.73668646288209	1.61132	5.00943				72_481.504310242296_11.0634027195027	1.62849	5.09618				4608_844.706554017515_4.81001903460838	1.72172	5.59413				1009_284.330014690087_7.99784655973964	2.02488	7.57518			3182_563.810860838565_4.20277273161413	1.32715	3.7703
2958_1051.80188324416_3.06866569325735	1.28185	3.60331					5155_638.590337380578_3.43808313925278	1.61119	5.00877				369_485.374169042151_10.2327189733152	1.6113	5.00932				5155_638.590337380578_3.43808313925278	1.721	5.59011				613_195.08905127598_3.02020196989818	2.02186	7.55234			5155_638.590337380578_3.43808313925278	1.31864	3.73835
1666_1255.67254710197_4.40169925444925	1.27862	3.59169					2873_844.448212050126_4.63550199818346	1.60846	4.99513				682_652.406829533439_3.59820656862745	1.60617	4.98368				4035_844.453246294977_4.84508340117594	1.71902	5.57906				1439_605.471321473056_12.0180774825174	2.01761	7.52031			5217_361.184106050677_2.89197362840018	1.31481	3.72405
609_430.212428513257_2.907864375	1.27368	3.57399					3199_870.209244995253_2.97242257142857	1.6009	4.9575				1010_696.006862883962_11.1404316764132	1.59766	4.94146				5298_468.436044486161_9.37356718120804	1.71393	5.55074				1010_696.006862883962_11.1404316764132	2.01505	7.50113			1745_725.695172745774_3.73668646288209	1.31092	3.70959
1875_873.457186040584_4.23052048757618	1.27277	3.57075					1949_445.162261254737_4.02906443347437Doxycycline	1.5948	4.92734				324_369.380560318878_9.83373869463869	1.58873	4.89752				5469_851.117205179631_3.41142475775193	1.70592	5.50646				1429_544.4515923608_11.9573333574879	1.99008	7.31608			5247_887.769560662394_3.0965326187183	1.31065	3.70858
1348_288.671566338048_3.45279203758654	1.26184	3.53192					5469_851.117205179631_3.41142475775193	1.58867	4.89723				2252_539.423884279934_11.0283909435751	1.58677	4.88791				5129_789.463418784618_3.7312387654321	1.70433	5.49767				72_481.504310242296_11.0634027195027	1.96479	7.13345			5484_397.944981512952_3.4598594644506	1.30642	3.69292
2871_722.386657419538_2.96241750493096	1.25544	3.50937					5129_789.463418784618_3.7312387654321	1.58361	4.87249				437_513.407636312032_11.0444670319634	1.5836	4.87245				5289_397.962753144551_3.03812365967365	1.68432	5.3888				1893_828.782399350243_4.24117614201718	1.95962	7.09663			5369_459.478384247746_3.62108778756729	1.30274	3.67936
4264_338.153952241851_3.89437798102981MoNA:781209 N-[[(5S)-3-(3-fluoro-4-morpholin-4-ylphenyl)-2-oxo-1,3-oxazolidin-5-yl]methyl]acetamide	1.25191	3.49702					5004_403.886054186235_3.00402045779685	1.58356	4.87229				613_195.08905127598_3.02020196989818	1.57177	4.81518				5476_1270.16610119936_5.19219702920443	1.67975	5.36422				324_369.380560318878_9.83373869463869	1.9395	6.95528			2873_844.448212050126_4.63550199818346	1.29062	3.63504
2874_678.85278400274_2.85023866396761	1.2461	3.47676					4034_844.707140219298_4.83575860581289	1.5833	4.87101				1009_284.330014690087_7.99784655973964	1.54536	4.68966				3199_870.209244995253_2.97242257142857	1.67626	5.34552				1534_658.475905048295_10.7601357245337	1.91624	6.79537			5424_1191.60565970715_5.2547899191631	1.27738	3.58722
5008_292.066250471451_5.08749633333333	1.24355	3.4679					5225_666.077444570788_3.11658766203703	1.57621	4.8366				1439_605.471321473056_12.0180774825174	1.54269	4.67717				5004_403.886054186235_3.00402045779685	1.6734	5.33028				1027_635.483638577809_10.4333196436943	1.90874	6.74457			1780_452.255987964393_3.65652924976258	1.27251	3.5698
1646_482.93501535543_3.78509830885625	1.24291	3.46567					5294_361.18143034672_2.71539898918664	1.56395	4.77765				1429_544.4515923608_11.9573333574879	1.53492	4.64095				5294_361.18143034672_2.71539898918664	1.67259	5.32596				4373_487.297974371706_8.44961407853636	1.89019	6.62062			5294_361.18143034672_2.71539898918664	1.27151	3.56624
5007_306.082135032981_5.19002950664136	1.23676	3.44442					4589_504.535135283496_4.52698191542289	1.559	4.75408				442_539.423888064398_11.0322673809523	1.53307	4.63238				4034_844.707140219298_4.83575860581289	1.6608	5.26351				437_513.407636312032_11.0444670319634	1.88857	6.6099			4487_504.782396486177_4.51957718539865	1.26847	3.55541
646_482.569510738887_2.86791703216374	1.23235	3.42928					5476_1270.16610119936_5.19219702920443	1.55126	4.71741				1114_725.027480487805_11.5336914734299	1.52617	4.60055				3546_755.738768950222_3.01476788793103	1.65925	5.25538				132_692.529115699922_9.36155357429718	1.88595	6.59264			5079_666.076752649617_3.23260353535353	1.26762	3.5524
641_266.479326940981_2.71355707150368	1.23013	3.42168					3546_755.738768950222_3.01476788793103	1.54734	4.69897				1027_635.483638577809_10.4333196436943	1.49901	4.47726				5225_666.077444570788_3.11658766203703	1.64629	5.18768				1114_725.027480487805_11.5336914734299	1.88531	6.58841			5209_743.741827483198_4.21987886352829	1.26523	3.54392
2410_530.255357988216_3.94222210884354	1.22833	3.41552					942_523.171730938652_6.60432335456475	1.54579	4.69168				953_455.420059243216_8.35574803732303	1.49738	4.46994				4589_504.535135283496_4.52698191542289	1.64545	5.18335				2360_654.854907159879_5.61250078194816	1.88174	6.56491			5469_851.117205179631_3.41142475775193	1.26183	3.53188
2988_486.258863725456_2.78739386745796	1.22255	3.39582					5261_638.54619412934_4.14786910628019	1.54321	4.6796				477_565.439747374407_11.1386663157894	1.49489	4.45884				5417_872.729461684791_4.51700392694064	1.64128	5.16179				953_455.420059243216_8.35574803732303	1.88154	6.56364			5054_569.606134134145_3.83132840965042	1.25347	3.50248
2945_706.79788421499_3.67792884271671	1.20926	3.35102					5220_851.057972399896_4.15421469152241	1.54286	4.67793				1534_658.475905048295_10.7601357245337	1.49405	4.45512				1780_452.255987964393_3.65652924976258	1.62478	5.07731				1385_516.425276192607_11.2443295431726	1.88145	6.56301			4267_452.25409448083_3.66409353693181	1.24473	3.47199
2845_938.742410727299_3.00494499540863	1.20024	3.32091					5246_638.800805928561_4.09884758924432	1.53808	4.65563				2360_654.854907159879_5.61250078194816	1.49109	4.44192				5261_638.54619412934_4.14786910628019	1.62244	5.06545				2252_539.423884279934_11.0283909435751	1.85002	6.35997			5129_789.463418784618_3.7312387654321	1.24126	3.45996
1613_562.810596109337_4.25198057116105	1.19996	3.32					2813_750.405116580165_11.6577707240038	1.52719	4.60521				4373_487.297974371706_8.44961407853636	1.47434	4.36814				3132_884.323931720029_3.06288778554778	1.61932	5.04966				1536_550.903880006534_9.63573954802258	1.84261	6.31297			3546_755.738768950222_3.01476788793103	1.23509	3.4387
1839_323.16842146777_2.8473619047619	1.19183	3.29309					1780_452.255987964393_3.65652924976258	1.52665	4.60274				1170_553.438975646047_11.5431605580693	1.47114	4.35417				5477_1269.91561716032_5.18003698435277	1.61892	5.04761				671_525.274839227947_3.38189801641586	1.83162	6.24402			4787_1044.200894261_5.18507695530726	1.23204	3.42821
3411_632.991094505332_3.61863925527142	1.18769	3.2795					5417_872.729461684791_4.51700392694064	1.52239	4.58314				671_525.274839227947_3.38189801641586	1.46164	4.31305				5246_638.800805928561_4.09884758924432	1.61728	5.03939				369_485.374169042151_10.2327189733152	1.81621	6.14851			4927_1016.53217792357_5.26993864864864	1.22452	3.40253
3103_302.842225151545_2.78559499748617	1.1853	3.27168					5370_766.414088434337_4.40940314942528	1.50811	4.51819				5085_388.388874839796_9.85326661506707	1.45623	4.28977				5220_851.057972399896_4.15421469152241	1.61643	5.03508				60_692.554738819207_10.1516072551662	1.79914	6.04447			1615_288.08327768491_6.58352141762451	1.22229	3.39496
2853_1308.94537873724_4.54603994591937	1.18402	3.26749					3132_884.323931720029_3.06288778554778	1.5068	4.51226				132_692.529115699922_9.36155357429718	1.44697	4.2502				5370_766.414088434337_4.40940314942528	1.61571	5.03146				4823_884.605667279313_11.5845412671232	1.79211	6.00209			5370_766.414088434337_4.40940314942528	1.21412	3.36734
2161_832.344504816398_3.88119673563218	1.18195	3.26074					3198_869.953841919483_3.00729950842696	1.50013	4.48227				1385_516.425276192607_11.2443295431726	1.44139	4.22655				2813_750.405116580165_11.6577707240038	1.60462	4.97598				1170_553.438975646047_11.5431605580693	1.77892	5.92345			4849_634.387630409221_3.46920055131467	1.21181	3.35954
1197_272.199544950244_6.20938806275579NHQ	1.18117	3.2582					5079_666.076752649617_3.23260353535353	1.49865	4.47565				1536_550.903880006534_9.63573954802258	1.44076	4.22392				3195_635.269615679972_3.47149599853157	1.60049	4.95547				1506_572.493266956951_11.9002414141414	1.77545	5.90296			4038_394.876249260787_3.29216540968342	1.21114	3.3573
2872_269.153376831314_2.96177833111996	1.18053	3.25609					4267_452.25409448083_3.66409353693181	1.4951	4.45977				60_692.554738819207_10.1516072551662	1.41773	4.12775				3588_1411.76270824783_4.52563764102563	1.59527	4.92964				442_539.423888064398_11.0322673809523	1.77374	5.89283			4600_1043.8662438645_5.17397079964061	1.20508	3.33703
3120_404.444322592977_3.70038603338242	1.17618	3.24197					4487_504.782396486177_4.51957718539865	1.49302	4.4505				5097_1425.24951991597_4.48331980712165	1.41571	4.11942				4267_452.25409448083_3.66409353693181	1.5916	4.91161				1537_962.730854126463_9.11318985374771	1.76208	5.82452			4997_470.755235748261_3.7070872877244	1.18774	3.27965
2849_681.35890241679_2.92424601500234	1.17146	3.22669					5477_1269.91561716032_5.18003698435277	1.48754	4.42621				1537_962.730854126463_9.11318985374771	1.41548	4.11847				5079_666.076752649617_3.23260353535353	1.58969	4.90223				477_565.439747374407_11.1386663157894	1.75594	5.78889			5417_872.729461684791_4.51700392694064	1.18194	3.2607
3191_600.270829411458_2.99718996937212	1.1661	3.20945					5484_397.944981512952_3.4598594644506	1.47867	4.38709				1506_572.493266956951_11.9002414141414	1.40458	4.07381				4487_504.782396486177_4.51957718539865	1.58245	4.86689				927_362.215191827548_8.48066719787516Octocrylene	1.74908	5.7493			3132_884.323931720029_3.06288778554778	1.17978	3.25365
3128_851.804365679452_3.9229810636404	1.16576	3.20835					5369_459.478384247746_3.62108778756729	1.47708	4.38014				961_1424.75010283425_4.45997177615571	1.40272	4.06623				3198_869.953841919483_3.00729950842696	1.57328	4.82242				959_1139.80127105119_4.44530962603877	1.71096	5.53426			4047_900.719647082035_5.18557261580381	1.17745	3.24609
1679_1124.63250441973_4.27425631551362	1.165	3.20593					5054_569.606134134145_3.83132840965042	1.47038	4.35087				4823_884.605667279313_11.5845412671232	1.39306	4.02717				1610_706.375014811731_4.53730386574074	1.57129	4.81285				1219_571.410789891328_9.86788804298124	1.71077	5.53321			5467_1125.60334745399_4.79526750841751	1.17448	3.23645
1638_628.333346857857_4.35190550807217	1.16367	3.20165					3195_635.269615679972_3.47149599853157	1.45701	4.29309				959_1139.80127105119_4.44530962603877	1.38535	3.99623				2844_640.748183583019_3.57198078491335	1.56698	4.79216				961_1424.75010283425_4.45997177615571	1.70855	5.52092			4895_1004.52545618369_6.49886223262031	1.17204	3.22858
3434_1052.54251238161_4.62076201438848	1.16085	3.19264					2844_640.748183583019_3.57198078491335	1.45227	4.2728				965_1425.00113099347_4.46536106172839	1.37424	3.95208				5054_569.606134134145_3.83132840965042	1.558	4.74933				1357_652.404115699952_3.33496135458167	1.7023	5.48654			5476_1270.16610119936_5.19219702920443	1.17134	3.2263
607_398.190651922832_3.78029768270944	1.13681	3.11681					5247_887.769560662394_3.0965326187183	1.44777	4.25363				927_362.215191827548_8.48066719787516Octocrylene	1.35719	3.88527				5484_397.944981512952_3.4598594644506	1.55743	4.74662				5097_1425.24951991597_4.48331980712165	1.69819	5.46404			977_481.187237329181_6.59288812180381	1.16222	3.19704
1006_878.454616974719_2.99097139737991	1.1327	3.10402					3588_1411.76270824783_4.52563764102563	1.44156	4.22727				1219_571.410789891328_9.86788804298124	1.34668	3.84462				5369_459.478384247746_3.62108778756729	1.55459	4.73316				4663_1081.92797579632_7.80418196169772	1.69563	5.45008			5409_977.747404126431_5.22275505187189	1.15941	3.18806
1652_453.239545264488_4.31242657534246	1.12035	3.06593					4047_900.719647082035_5.18557261580381	1.43207	4.18736				456_457.345484454879_9.59201306487695	1.33109	3.78515				2028_524.363033746298_3.5979453642384	1.55353	4.72815				1411_230.247054600879_6.10405874280655	1.69016	5.42036			917_501.193345036789_6.59390545621275Fluticasone propionate	1.13949	3.12517
3195_635.269615679972_3.47149599853157	1.11809	3.05902					5409_977.747404126431_5.22275505187189	1.42199	4.14535				4663_1081.92797579632_7.80418196169772	1.32419	3.75912				1679_1124.63250441973_4.27425631551362	1.53668	4.64911				1949_445.162261254737_4.02906443347437Doxycycline	1.67787	5.35416			5394_1143.9155703182_5.05071455725545	1.12972	3.0948
4714_782.143822017489_5.20491179201485	1.11531	3.05052					1555_524.245094052301_6.80056182678311	1.42061	4.13966				1411_230.247054600879_6.10405874280655	1.31525	3.72569				4047_900.719647082035_5.18557261580381	1.52731	4.60576				965_1425.00113099347_4.46536106172839	1.66644	5.29331			5205_388.861558262066_4.4366947495183	1.12834	3.09053
924_254.05907635009_3.79721404657932Sulfamethoxazole	1.11496	3.04945					1610_706.375014811731_4.53730386574074	1.41897	4.13288				445_576.465410205852_10.9284147986414	1.28739	3.62331				1555_524.245094052301_6.80056182678311	1.52699	4.60429				98_970.716467933639_9.87279067278287	1.66614	5.2917			1704_851.734832043688_4.11283621571362	1.12521	3.08085
3259_551.962257434957_2.74891788218793	1.09998	3.0041					5394_1143.9155703182_5.05071455725545	1.38891	4.0105				1292_688.167168882107_4.64053328690807	1.28716	3.62248				918_416.269631997659_5.14300043558001Massbank: Salmeterol	1.52004	4.5724				745_360.361062990148_8.69013527964204	1.65045	5.20931			5282_851.399075624778_4.10761215846994	1.12398	3.07708
1670_978.460662656751_4.65159008945385	1.09562	2.99103					4603_1167.59708515976_5.23874036061026	1.38611	3.99925				5009_288.288839483233_6.41933513513512	1.28451	3.61288				5409_977.747404126431_5.22275505187189	1.51933	4.56914				1336_521.377580596801_11.261239478458	1.59879	4.94703			1555_524.245094052301_6.80056182678311	1.12129	3.06881
1674_489.73116396345_4.63553461538461	1.09328	2.98404					2028_524.363033746298_3.5979453642384	1.38404	3.991				436_926.241749440478_4.26149644538606	1.26104	3.5291				5247_887.769560662394_3.0965326187183	1.51582	4.55316				5085_388.388874839796_9.85326661506707	1.59667	4.93658			5419_981.745536173916_5.23883728735632	1.12127	3.06875
3588_1411.76270824783_4.52563764102563	1.09252	2.98177					4849_634.387630409221_3.46920055131467	1.37976	3.97397				478_1234.98885634273_4.27205921625544	1.25816	3.51894				1666_1255.67254710197_4.40169925444925	1.50279	4.49422				918_416.269631997659_5.14300043558001Massbank: Salmeterol	1.59389	4.92284			3072_682.85274467402_2.83839694899817	1.11885	3.06135
1363_501.275009291944_3.72047215854823	1.08521	2.96007					4787_1044.200894261_5.18507695530726	1.37832	3.96821				745_360.361062990148_8.69013527964204	1.2569	3.51451				4603_1167.59708515976_5.23874036061026	1.4983	4.47409				213_970.716994134422_9.96911566666666	1.5895	4.9013			4049_900.970081245162_5.17570997777778	1.1176	3.0575
3185_829.756443562639_2.86899130230371	1.08324	2.95425					5419_981.745536173916_5.23883728735632	1.37634	3.96039				936_900.477499354738_4.17036765816808	1.24873	3.48591				5394_1143.9155703182_5.05071455725545	1.4849	4.41454				1292_688.167168882107_4.64053328690807	1.57784	4.84446			2844_640.748183583019_3.57198078491335	1.11454	3.04818
1644_905.471581279946_4.31665692090395	1.07271	2.92328					5384_629.577789347759_3.96184577294686	1.37228	3.94432				421_485.370992547265_10.1047768903803	1.23711	3.44565				3180_1204.23695596023_4.06335029069767	1.4718	4.35709				445_576.465410205852_10.9284147986414	1.57142	4.81346			5410_1076.88998441053_5.22092126358695	1.10518	3.01977
2867_1314.43096843413_4.56957366468842	1.07036	2.91642					3180_1204.23695596023_4.06335029069767	1.36915	3.93201				1104_537.530605628525_3.41685394548063	1.2323	3.4291				5419_981.745536173916_5.23883728735632	1.47091	4.35317				942_523.171730938652_6.60432335456475	1.54157	4.67192			2829_470.757156172605_3.72680789473684	1.10012	3.00452
3359_869.459322026445_2.93398850490196	1.06863	2.91138					1679_1124.63250441973_4.27425631551362	1.36637	3.92111				1357_652.404115699952_3.33496135458167	1.23123	3.42545				5384_629.577789347759_3.96184577294686	1.47077	4.35259				4846_501.21303403367_6.61373297634983Fluticasone propionate	1.54143	4.67124			5384_629.577789347759_3.96184577294686	1.09876	3.00046
2858_1308.6932971736_4.57114954501915	1.06812	2.90989					4038_394.876249260787_3.29216540968342	1.36538	3.91721				1336_521.377580596801_11.261239478458	1.22918	3.41843				2835_888.373760120048_3.31306269088994	1.46852	4.3428				1044_693.535643695746_11.1050513757329	1.5356	4.64413			5477_1269.91561716032_5.18003698435277	1.08991	2.974
625_302.658113773997_2.74316475903614	1.06158	2.89095					918_416.269631997659_5.14300043558001Massbank: Salmeterol	1.36453	3.91389				1406_483.362272375558_9.62945928924875	1.21997	3.3871				5234_1036.79420053588_5.28210026702269	1.45917	4.30237				3582_601.333858724691_7.33337290836653	1.52921	4.61453			5360_655.376949365953_4.59813512070566	1.08473	2.95865
5020_1266.16918901092_4.5477534691897	1.05615	2.87528					5205_388.861558262066_4.4366947495183	1.36324	3.90884				641_266.479326940981_2.71355707150368	1.21963	3.38595				4849_634.387630409221_3.46920055131467	1.45293	4.27562				641_266.479326940981_2.71355707150368	1.52525	4.5963			5_338.340792211077_9.86390431606905_	1.08447	2.95787
4063_510.451247054368_11.4503807515337	1.05278	2.8656					5209_743.741827483198_4.21987886352829	1.3619	3.90361				980_1139.59773400679_4.4007969153515	1.21628	3.37461				5205_388.861558262066_4.4366947495183	1.4524	4.27336				936_900.477499354738_4.17036765816808	1.51722	4.55955			4846_501.21303403367_6.61373297634983Fluticasone propionate	1.08188	2.95021
3975_510.450133235911_11.5610766091051	1.04986	2.85726					4049_900.970081245162_5.17570997777778	1.36097	3.89996				98_970.716467933639_9.87279067278287	1.21484	3.36974				4049_900.970081245162_5.17570997777778	1.4518	4.27078				980_1139.59773400679_4.4007969153515	1.51325	4.54145			3180_1204.23695596023_4.06335029069767	1.07647	2.9343
1083_323.166154478131_2.91884563386524	1.04936	2.85584					5467_1125.60334745399_4.79526750841751	1.35745	3.88626				1044_693.535643695746_11.1050513757329	1.21018	3.35409				4787_1044.200894261_5.18507695530726	1.44655	4.24843				4983_693.88198999867_5.48863652387326	1.50752	4.51552			4086_338.436991517126_3.08457456271864	1.07266	2.92316
629_1266.16949988189_4.55594833333332	1.03951	2.82782					4997_470.755235748261_3.7070872877244	1.35307	3.86927				271_553.388460234089_10.9362985616438Spectral Match to Didodecyl 3,3'-thiodipropionate oxide from NIST14	1.17232	3.22947				5410_1076.88998441053_5.22092126358695	1.44201	4.22918				917_501.193345036789_6.59390545621275Fluticasone propionate	1.49973	4.4805			4489_672.69992365808_4.54775002398081	1.06938	2.91356
3486_466.316355259658_5.00525415437561MLS001304001-01! Cholylglycine	1.03828	2.82435					2835_888.373760120048_3.31306269088994	1.35107	3.86156				2979_567.454652655637_12.0560414433474	1.16013	3.19033				3191_600.270829411458_2.99718996937212	1.43916	4.21713				456_457.345484454879_9.59201306487695	1.47674	4.37865			5245_716.331386870359_3.88248133704736	1.06177	2.8915
2965_889.460949023093_3.00845421539961	1.03753	2.82223					5410_1076.88998441053_5.22092126358695	1.35032	3.85865				1768_367.263849783049_4.22232307692307	1.15839	3.18479				4038_394.876249260787_3.29216540968342	1.43537	4.20119				436_926.241749440478_4.26149644538606	1.47479	4.3701			5325_397.704177562992_3.64816361931552	1.06174	2.89139
3796_244.167533586099_5.38494532243415HHQ	1.03531	2.81599					1704_851.734832043688_4.11283621571362	1.34035	3.82036				1949_445.162261254737_4.02906443347437Doxycycline	1.15153	3.16303				3411_632.991094505332_3.61863925527142	1.43509	4.20002				271_553.388460234089_10.9362985616438Spectral Match to Didodecyl 3,3'-thiodipropionate oxide from NIST14	1.47086	4.35296			2164_235.489152765_3.05594199014171	1.0611	2.88955
1092_352.837527042037_3.52789429760156	1.0299	2.8008					1666_1255.67254710197_4.40169925444925	1.3402	3.81979				213_970.716994134422_9.96911566666666	1.14959	3.15689				5467_1125.60334745399_4.79526750841751	1.434	4.19547				478_1234.98885634273_4.27205921625544	1.46548	4.32964			4603_1167.59708515976_5.23874036061026	1.05635	2.87586
634_1265.91972498595_4.55218144428502	1.02966	2.80012					4600_1043.8662438645_5.17397079964061	1.33641	3.80537				4983_693.88198999867_5.48863652387326	1.13286	3.10453				2914_1034.54996967457_4.61403207322872	1.42867	4.17315				69_577.443977628164_9.89825287981859	1.46243	4.31645			3212_887.44418729036_3.02949148576941	1.05387	2.86872
1752_562.81162579072_4.13081477377654SCH-378199_47738_dereplictor_pv_6.19652e-13	1.02824	2.79613					5234_1036.79420053588_5.28210026702269	1.33624	3.80471				670_415.23698162697_3.11504313990103	1.13238	3.10302				1704_851.734832043688_4.11283621571362	1.42531	4.15914				967_1023.35953224184_6.57791990679095	1.44667	4.24895			4792_802.757090487312_4.64509540540539	1.05303	2.86632
3430_526.77773044388_4.65522531769305	1.02805	2.79561					3072_682.85274467402_2.83839694899817	1.32474	3.76119				3582_601.333858724691_7.33337290836653	1.12856	3.09121				4997_470.755235748261_3.7070872877244	1.42505	4.15807				1351_547.394816532591_11.3421607556791	1.44109	4.2253			967_1023.35953224184_6.57791990679095	1.05022	2.85827
3126_430.211250006101_2.96598543397968	1.02713	2.79305					2914_1034.54996967457_4.61403207322872	1.31863	3.73829				69_577.443977628164_9.89825287981859	1.11626	3.0534				5209_743.741827483198_4.21987886352829	1.41746	4.12662				421_485.370992547265_10.1047768903803	1.43247	4.18903			5301_636.670084539806_4.62787998533724	1.04839	2.85304
5346_268.900073130074_2.71358336532309	1.02245	2.77999					2164_235.489152765_3.05594199014171	1.31282	3.71665				1351_547.394816532591_11.3421607556791	1.10276	3.01248				1664_632.892674563296_4.48949479305741	1.41231	4.10543				1074_633.649071859245_3.54844088888888	1.41769	4.12756			5154_946.748059604504_5.25930552548489	1.03776	2.82287
2879_641.997348992166_3.008361002331	1.02202	2.7788					3191_600.270829411458_2.99718996937212	1.30997	3.70605				4455_884.604279604446_12.0084878953771	1.10237	3.01131				3072_682.85274467402_2.83839694899817	1.40524	4.07651				4455_884.604279604446_12.0084878953771	1.4072	4.08449			5383_775.144267221358_4.499442621405	1.03581	2.81738
4672_868.809110307206_5.50985379494008	1.01476	2.7587					4086_338.436991517126_3.08457456271864	1.30026	3.67025				5087_712.476990722464_6.12746724537036	1.09694	2.995				3619_632.892976226491_4.40137839999999	1.40268	4.06607				1505_830.571101885415_10.7236574297188Spectral Match to 1,2-Diarachidonoyl-sn-glycero-3-phosphocholine from NIST14	1.39885	4.05052			3668_613.388239377174_3.48982078025477	1.02881	2.79773
3489_602.253139290103_3.6254249614792	1.01459	2.75824					5449_1195.60162403141_5.23862614983404	1.29799	3.66193				1539_931.737983925767_4.26768524208565	1.09587	2.99177				2164_235.489152765_3.05594199014171	1.4023	4.06455				4969_1081.59159667386_7.80202793395805	1.39788	4.04662			5442_1143.58130213622_5.06429771010387	1.02723	2.79332
2173_452.881918495651_3.79924017857142	1.01356	2.75539					5398_531.041402718165_3.28712348278985	1.29715	3.65886				1074_633.649071859245_3.54844088888888	1.09507	2.98938				4600_1043.8662438645_5.17397079964061	1.40003	4.0553				3940_942.997705505815_8.26779576003608	1.39693	4.04277			5418_1200.95560697567_5.15402638297871	1.02516	2.78753
3267_957.886430783831_4.39860703653585	0.992433	2.69779					5418_1200.95560697567_5.15402638297871	1.29701	3.65834				504_935.733165128128_4.26662665279703	1.09185	2.97978				5398_531.041402718165_3.28712348278985	1.39858	4.04946				1443_572.483787757207_9.92789527883396	1.39452	4.03305			5449_1195.60162403141_5.23862614983404	1.0216	2.77765
2921_312.841642918152_2.80983473473473	0.989294	2.68934					5282_851.399075624778_4.10761215846994	1.29404	3.64749				1505_830.571101885415_10.7236574297188Spectral Match to 1,2-Diarachidonoyl-sn-glycero-3-phosphocholine from NIST14	1.0916	2.97905				3185_829.756443562639_2.86899130230371	1.39678	4.04218				670_415.23698162697_3.11504313990103	1.38793	4.00656			5230_1045.79607090404_6.33120887560868	1.01989	2.77289
601_323.173373369044_2.8998770084332	0.98633	2.68138					3411_632.991094505332_3.61863925527142	1.29376	3.64646				5089_265.25181119308_7.5232637671536	1.08737	2.96648				3082_1034.54877642184_4.5729	1.39627	4.04009				3301_1262.60450117678_5.33680353107344	1.38343	3.98854			5379_743.902354972964_3.01884578117756	1.01277	2.75322
2864_1314.17875585015_4.58034616886285	0.977187	2.65697					3082_1034.54877642184_4.5729	1.28794	3.62531				4969_1081.59159667386_7.80202793395805	1.08365	2.95544				5449_1195.60162403141_5.23862614983404	1.39605	4.03921				724_304.300858834949_6.95922996901282Benzalkonium chloride (C12)	1.38114	3.97944			5237_982.001963978995_5.24259814563545	1.00897	2.74278
3223_341.20358364033_2.90159204183719	0.973641	2.64757					5237_982.001963978995_5.24259814563545	1.28678	3.62111				3667_283.262239859048_7.49843005754758	1.07897	2.94164				5418_1200.95560697567_5.15402638297871	1.39332	4.0282				678_569.323018324284_3.5331278317152	1.35872	3.89122			3442_569.278607706325_3.81990530846485	1.0083	2.74094
2185_398.853240359927_3.59091268065268	0.966845	2.62963					3212_887.44418729036_3.02949148576941	1.28674	3.62097				918_416.269631997659_5.14300043558001Massbank: Salmeterol	1.07301	2.92417				4086_338.436991517126_3.08457456271864	1.38629	3.99997				2663_872.799767719447_5.65188448735019	1.35725	3.8855			5001_413.754117825876_3.03330584319526	1.00792	2.7399
1610_706.375014811731_4.53730386574074	0.960987	2.61428					3185_829.756443562639_2.86899130230371	1.2854	3.61611				1880_385.377169253234_8.00705999072786	1.07265	2.9231				5237_982.001963978995_5.24259814563545	1.38462	3.99331				2590_393.221399517249_6.80370793439716Ivacaftor	1.35411	3.87332			5311_539.759156029464_3.51850378896882	1.00753	2.73883
943_276.040489902991_3.8019708123953	0.959794	2.61116					5301_636.670084539806_4.62787998533724	1.28127	3.6012				5008_292.066250471451_5.08749633333333	1.07137	2.91937				5415_872.973944998435_4.49675824324324	1.37743	3.96469				1615_288.08327768491_6.58352141762451	1.35082	3.8606			5398_531.041402718165_3.28712348278985	1.00556	2.73344
2920_941.415812474963_3.90143855721393	0.955376	2.59965					5383_775.144267221358_4.499442621405	1.27888	3.59261				669_481.24245185194_3.29931198752228	1.05683	2.87725				3212_887.44418729036_3.02949148576941	1.37312	3.94766				1406_483.362272375558_9.62945928924875	1.35006	3.85764			3195_635.269615679972_3.47149599853157	0.998786	2.71498
2835_888.373760120048_3.31306269088994	0.952952	2.59335					1664_632.892674563296_4.48949479305741	1.26935	3.55853				639_1234.65241794624_4.26848051171687	1.05662	2.87663				5383_775.144267221358_4.499442621405	1.36855	3.92965				1539_931.737983925767_4.26768524208565	1.33071	3.78374			2722_539.755179132002_3.60741726446675	0.996477	2.70872
1334_582.635458568574_3.79047064787339	0.942393	2.56611					5415_872.973944998435_4.49675824324324	1.26902	3.55735				5007_306.082135032981_5.19002950664136	1.05601	2.87486				5301_636.670084539806_4.62787998533724	1.36802	3.92756				1882_675.538719789097_10.3823646489773Sphingomyelin (18:1/14:0)	1.32808	3.77378			5059_940.508743575702_3.69829627998042	0.995999	2.70743
4393_456.402788538648_9.51805534003831	0.940805	2.56204					5442_1143.58130213622_5.06429771010387	1.26482	3.54247				1835_1240.33006362764_4.26300967585873	1.05581	2.8743				5282_851.399075624778_4.10761215846994	1.36683	3.92288				1453_569.310981258092_4.60050352112675	1.32781	3.77279			2950_521.031124324542_3.50429899057873	0.995828	2.70696
2407_1093.80148631971_2.94818837375179	0.936023	2.54982					3619_632.892976226491_4.40137839999999	1.26055	3.52737				5006_275.039182508224_5.06555139876719	1.05406	2.86928				5322_343.669970284624_2.98639016393442	1.35659	3.88292				669_481.24245185194_3.29931198752228	1.32021	3.74421			4010_735.500722377555_11.0735640522875	0.993687	2.70117
4380_482.418413234404_9.64945022737608	0.932188	2.54006					5245_716.331386870359_3.88248133704736	1.25107	3.4941				248_632.63243468665_11.4646946732564	1.04886	2.85439				5421_568.052112750786_3.46904012345678	1.35449	3.87479				110_744.580258316249_11.9259566622399	1.31939	3.74114			5134_523.74749671055_4.04108348348348	0.993172	2.69979
1637_582.96868782749_3.84009014241211	0.930492	2.53576					5421_568.052112750786_3.46904012345678	1.24896	3.48673				2663_872.799767719447_5.65188448735019	1.04849	2.85335				5442_1143.58130213622_5.06429771010387	1.35261	3.8675				2399_860.208741344174_4.60168602836878	1.31614	3.72901			2835_888.373760120048_3.31306269088994	0.991123	2.69426
1756_883.927698047827_3.77833931506849	0.917386	2.50274					5322_343.669970284624_2.98639016393442	1.24582	3.4758				1205_429.313418200976_9.2223339864865	1.04837	2.853				5156_440.496253867844_3.38154285361029	1.32689	3.76929				2979_567.454652655637_12.0560414433474	1.31469	3.7236			3141_779.412447344296_3.02278017694883	0.988857	2.68816
809_417.21930751402_3.80008294090489	0.912804	2.4913					5154_946.748059604504_5.25930552548489	1.24044	3.45712				678_569.323018324284_3.5331278317152	1.04711	2.84939				5245_716.331386870359_3.88248133704736	1.32669	3.76856				504_935.733165128128_4.26662665279703	1.31333	3.71852			2914_1034.54996967457_4.61403207322872	0.988515	2.68724
3769_1053.46962561758_6.26519570330167	0.90988	2.48402					5156_440.496253867844_3.38154285361029	1.23681	3.44462				1443_572.483787757207_9.92789527883396	1.04599	2.84623				5313_414.767754395923_3.80190100048804	1.3258	3.76521				3810_714.540150611311_10.4086920318725	1.31294	3.71708			5156_440.496253867844_3.38154285361029	0.9882	2.68639
2404_1093.54685172575_2.98006905465288	0.906915	2.47667					4489_672.69992365808_4.54775002398081	1.23503	3.43848				2399_860.208741344174_4.60168602836878	1.04352	2.83919				3076_679.106306960971_2.79310230576441	1.32383	3.75779				977_481.187237329181_6.59288812180381	1.30408	3.6843			5313_414.767754395923_3.80190100048804	0.978928	2.6616
3388_884.938823324645_2.90919845550945	0.895845	2.4494					5313_414.767754395923_3.80190100048804	1.23459	3.43697				4236_1049.32558234878_7.14809948888887	1.0435	2.83914				5154_946.748059604504_5.25930552548489	1.31913	3.74018				928_311.146884439715_8.38191640106242MLS002695918-01!70356-09-1	1.3011	3.67334			4943_773.163297385322_4.670831875	0.975891	2.65353
901_231.165857747544_2.73499988753936	0.89511	2.44761					5379_743.902354972964_3.01884578117756	1.23012	3.42162				110_744.580258316249_11.9259566622399	1.03936	2.82739				1613_562.810596109337_4.25198057116105	1.31335	3.71862				1104_537.530605628525_3.41685394548063	1.29331	3.64484			5269_838.127257257322_4.32912399425287	0.969117	2.63562
1653_437.480171377982_3.83941436781609	0.887456	2.42894					5360_655.376949365953_4.59813512070566	1.22445	3.40228				3940_942.997705505815_8.26779576003608	1.03883	2.82591				5379_743.902354972964_3.01884578117756	1.31171	3.7125				2823_915.142628555837_7.76230587431693	1.292	3.64004			2956_799.450342999729_3.66397656249999	0.968433	2.63381
1748_397.940466760276_3.78645840035745	0.886544	2.42673					2950_521.031124324542_3.50429899057873	1.22183	3.3934				3810_714.540150611311_10.4086920318725	1.03664	2.81972				5375_609.558661932431_4.39925140503875	1.31146	3.7116				685_613.333144309881_3.52421477325853	1.28544	3.61624			5183_641.339549512889_8.34116873315363	0.962833	2.61911
5018_523.789589406125_3.90915348551792	0.882412	2.41672					2829_470.757156172605_3.72680789473684	1.22088	3.39017				2823_915.142628555837_7.76230587431693	1.03485	2.81469				2950_521.031124324542_3.50429899057873	1.3049	3.68732				5087_712.476990722464_6.12746724537036	1.27112	3.56485			3082_1034.54877642184_4.5729	0.962712	2.61879
425_456.403017022551_9.60275784990792	0.879294	2.4092					3076_679.106306960971_2.79310230576441	1.21395	3.36675				942_523.171730938652_6.60432335456475	1.03334	2.81042				4489_672.69992365808_4.54775002398081	1.3043	3.68511				1880_385.377169253234_8.00705999072786	1.26454	3.54145			5234_1036.79420053588_5.28210026702269	0.959942	2.61155
633_362.187171542413_2.90605874125874	0.875942	2.40114					5375_609.558661932431_4.39925140503875	1.21249	3.36183				724_304.300858834949_6.95922996901282Benzalkonium chloride (C12)	1.02916	2.7987				3196_1081.44862189882_3.60629240976645	1.30327	3.68131				1515_365.300677047097_8.94600733065952	1.25984	3.52487			942_523.171730938652_6.60432335456475	0.959816	2.61122
3625_332.148199709776_3.35140343072155Massbank:EA027611 Ciprofloxacin|1-cyclopropyl-6-fluoro-4-keto-7-piperazin-4-ium-1-yl-quinoline-3-carboxylate	0.869976	2.38685					3442_569.278607706325_3.81990530846485	1.20151	3.32512				5027_316.319823453294_7.13173859649121	1.02254	2.78026				1752_562.81162579072_4.13081477377654SCH-378199_47738_dereplictor_pv_6.19652e-13	1.29278	3.6429				3504_880.63139653275_10.0909082104228	1.25113	3.49429			3439_332.666175112988_3.00844663199603	0.959453	2.61027
4454_508.436966475788_9.90063753161355	0.869437	2.38557					5230_1045.79607090404_6.33120887560868	1.20005	3.3203				3301_1262.60450117678_5.33680353107344	1.02158	2.77759				5189_543.948704160693_3.36673089430894	1.29257	3.64213				639_1234.65241794624_4.26848051171687	1.23803	3.44883			4998_548.789300635683_3.88850884892086	0.955545	2.60009
1435_345.209516354588_3.87130210573477	0.868835	2.38413					5381_774.712722466206_4.12068425271098	1.19714	3.31062				1515_365.300677047097_8.94600733065952	1.01971	2.77238				5381_774.712722466206_4.12068425271098	1.29185	3.63951				410_531.408937481764_10.9577850376272B27A19	1.23332	3.43259			2841_494.263656616556_4.0163587482219	0.955337	2.59955
3356_931.35810143195_3.77457437499999	0.867455	2.38084					4792_802.757090487312_4.64509540540539	1.19049	3.28868				4846_501.21303403367_6.61373297634983Fluticasone propionate	1.01852	2.76909				5360_655.376949365953_4.59813512070566	1.28824	3.62639				5048_894.673756892365_5.12392764227642	1.23321	3.43224			3169_1126.62302884932_4.43074094827585	0.952768	2.59288
3165_304.481056743213_2.68763266090297	0.866893	2.37951					5134_523.74749671055_4.04108348348348	1.1901	3.2874				537_931.507789010882_4.35006754761904	1.0176	2.76656				5363_836.015384073761_5.57713503762727	1.282	3.60383				4460_886.613591856031_11.994591312559	1.22694	3.41079			2917_669.108963522285_4.22142961142322	0.952378	2.59187
3173_360.931082545013_3.58160898472596	0.866545	2.37868					5189_543.948704160693_3.36673089430894	1.18764	3.27933				685_613.333144309881_3.52421477325853	1.00817	2.74058				1007_408.464882819703_3.39096615120274	1.28158	3.60233				5062_828.438816880016_4.14227163865546	1.22067	3.38946			3370_802.756085662777_4.68401630581866	0.950449	2.58687
2951_884.707192587956_2.93965076071922	0.860473	2.36428					2838_530.528112882088_3.8832692413793	1.18587	3.27355				1882_675.538719789097_10.3823646489773Sphingomyelin (18:1/14:0)	1.00668	2.73651				5447_848.856368749791_4.61439194407456	1.27961	3.59525				4236_1049.32558234878_7.14809948888887	1.21812	3.38081			3185_829.756443562639_2.86899130230371	0.943181	2.56814
3413_345.861225953053_3.02088521545319	0.858925	2.36062					3169_1126.62302884932_4.43074094827585	1.18555	3.2725				928_311.146884439715_8.38191640106242MLS002695918-01!70356-09-1	1.00666	2.73645				2829_470.757156172605_3.72680789473684	1.27904	3.59319				1609_1001.37476551082_6.56868027440396	1.21203	3.36029			5415_872.973944998435_4.49675824324324	0.942685	2.56687
2258_341.218310209692_2.77580373168498	0.85739	2.357					2889_648.855883555842_5.27202949576082	1.18274	3.26332				4234_1049.07365453007_7.16880135015493	1.00299	2.72642				3442_569.278607706325_3.81990530846485	1.27691	3.58555				1835_1240.33006362764_4.26300967585873	1.21116	3.35738			3588_1411.76270824783_4.52563764102563	0.93983	2.55955
1773_431.233712919483_2.78957910309755	0.855102	2.35161					5311_539.759156029464_3.51850378896882	1.1803	3.25535				4393_456.402788538648_9.51805534003831	0.994903	2.70446				2838_530.528112882088_3.8832692413793	1.27632	3.58344				713_332.328856512364_7.78997658255865	1.20211	3.32711			5421_568.052112750786_3.46904012345678	0.935721	2.54905
3875_636.351862745913_3.99586333333333	0.85389	2.34877					3196_1081.44862189882_3.60629240976645	1.17824	3.24867				1453_569.310981258092_4.60050352112675	0.992164	2.69706				2889_648.855883555842_5.27202949576082	1.27496	3.57855				1440_784.584309550094_9.09524617777777Arachidonoylthiophosphorylcholine	1.2002	3.32077			5000_462.99678304749_3.36534941677882	0.934218	2.54522
3080_560.965550589072_2.83317863013698	0.845539	2.32923					2917_669.108963522285_4.22142961142322	1.17655	3.24317				917_501.193345036789_6.59390545621275Fluticasone propionate	0.983676	2.67427				5230_1045.79607090404_6.33120887560868	1.27098	3.56434				5009_288.288839483233_6.41933513513512	1.18728	3.27815			5346_268.900073130074_2.71358336532309	0.930921	2.53684
2286_563.317041654128_3.92518684971098	0.844084	2.32585					1007_408.464882819703_3.39096615120274	1.17643	3.24279				3290_466.259321157307_4.41244547383309	0.981631	2.6688				3169_1126.62302884932_4.43074094827585	1.2697	3.5598				248_632.63243468665_11.4646946732564	1.17797	3.24779			4085_450.90848399637_3.096154009009	0.926945	2.52678
3069_968.420461291096_3.80003150782361	0.843446	2.32436					5447_848.856368749791_4.61439194407456	1.17244	3.22985				410_531.408937481764_10.9577850376272B27A19	0.979571	2.66331				5134_523.74749671055_4.04108348348348	1.26646	3.54827				1445_603.45785139969_10.0249718662952	1.17507	3.23838			3456_403.886987996195_3.04727667144221	0.92671	2.52618
2925_358.52898744248_2.89272827552986	0.838859	2.31373					3141_779.412447344296_3.02278017694883	1.17234	3.22953				1490_931.513540505788_4.41271992391821	0.977711	2.65836				1641_718.410577227202_3.57282704678362	1.26577	3.54582				2213_751.402126869413_3.79753382079851	1.174	3.2349			1484_533.255621086904_3.1569091994382	0.926658	2.52605
3897_364.216791367835_3.06232587594697	0.837204	2.3099					5363_836.015384073761_5.57713503762727	1.1689	3.21846				2590_393.221399517249_6.80370793439716Ivacaftor	0.975939	2.65366				2917_669.108963522285_4.22142961142322	1.25786	3.51787				1768_367.263849783049_4.22232307692307	1.16918	3.21936			2100_526.24378152567_3.51134763627592	0.926449	2.52552
3268_520.278533508767_6.53155300136426	0.835766	2.30658					5325_397.704177562992_3.64816361931552	1.16783	3.21499				5062_828.438816880016_4.14227163865546	0.972016	2.64327				2845_938.742410727299_3.00494499540863	1.25761	3.517				4234_1049.07365453007_7.16880135015493	1.15626	3.17801			2838_530.528112882088_3.8832692413793	0.925838	2.52398
3545_276.040960833683_3.74427242951906	0.825332	2.28264					2841_494.263656616556_4.0163587482219	1.16072	3.19222				449_925.992608544754_4.29988755158184	0.968282	2.63342				4792_802.757090487312_4.64509540540539	1.25194	3.4971				4461_670.608440295057_10.0753895486935	1.15454	3.17257			5149_946.995764724124_5.26426184152279	0.925309	2.52265
3556_1179.25132331432_2.92788306010929	0.824821	2.28147					1613_562.810596109337_4.25198057116105	1.15859	3.18544				614_926.490296408116_4.29980489776509	0.968027	2.63275				5311_539.759156029464_3.51850378896882	1.25028	3.49131				64_830.570781851013_10.5490046728972Spectral Match to 1,2-Diarachidonoyl-sn-glycero-3-phosphocholine from NIST14	1.15357	3.1695			5375_609.558661932431_4.39925140503875	0.92483	2.52144
2133_840.434380457437_4.61989578203374	0.823308	2.27802					4895_1004.52545618369_6.49886223262031	1.15728	3.18128				3671_447.344630594357_10.9113245743727	0.960216	2.61226				3141_779.412447344296_3.02278017694883	1.24348	3.46766				1205_429.313418200976_9.2223339864865	1.15229	3.16542			5381_774.712722466206_4.12068425271098	0.923644	2.51845
3726_484.43404481547_11.9837559290382	0.817189	2.26413					2320_563.81361847395_4.44096853180296	1.14993	3.15798				2386_932.241435230103_7.11386453617399	0.958889	2.6088				817_543.951538160442_3.4165132066938	1.24327	3.46692				2386_932.241435230103_7.11386453617399	1.14706	3.14892			2320_563.81361847395_4.44096853180296	0.922435	2.51541
471_482.418435616284_9.75417155017921	0.812913	2.25447					5236_722.716942318723_3.18025363680153	1.14732	3.14974				967_1023.35953224184_6.57791990679095	0.954945	2.59853				2841_494.263656616556_4.0163587482219	1.2375	3.44697				3671_447.344630594357_10.9113245743727	1.1447	3.1415			1610_706.375014811731_4.53730386574074	0.921712	2.51359
3090_644.803129201989_2.88101306056403	0.809068	2.24582					5388_741.624475775595_4.20716908284023	1.14702	3.14878				5082_454.377438863335_11.9409013847675	0.953242	2.59411				5236_722.716942318723_3.18025363680153	1.23659	3.44386				449_925.992608544754_4.29988755158184	1.13857	3.1223			2889_648.855883555842_5.27202949576082	0.921045	2.51191
3003_988.549365056944_6.01392075555556	0.803865	2.23416					817_543.951538160442_3.4165132066938	1.14571	3.14467				4243_909.810905124717_8.08704513568868	0.952788	2.59293				5388_741.624475775595_4.20716908284023	1.2331	3.43185				614_926.490296408116_4.29980489776509	1.13838	3.1217			3811_494.265809615529_4.00262264466762	0.918242	2.50488
4888_753.892391984766_6.47949448183042	0.803557	2.23347					1752_562.81162579072_4.13081477377654SCH-378199_47738_dereplictor_pv_6.19652e-13	1.14441	3.1406				1197_272.199544950244_6.20938806275579NHQ	0.950693	2.5875				2320_563.81361847395_4.44096853180296	1.23201	3.4281				2234_1473.09099941501_6.67732225300092	1.13433	3.1091			1949_445.162261254737_4.02906443347437Doxycycline	0.918117	2.50457
606_1159.01173713778_4.45935436619718	0.801016	2.2278					2845_938.742410727299_3.00494499540863	1.14374	3.13849				4380_482.418413234404_9.64945022737608	0.945695	2.5746				5325_397.704177562992_3.64816361931552	1.22129	3.39157				5492_733.157376835931_5.37431019766397	1.13393	3.10784			3116_814.924957964465_3.99482275167785	0.912488	2.49051
3539_912.390055520751_3.83313633916554	0.793308	2.2107					4085_450.90848399637_3.096154009009	1.14116	3.13041				2046_372.292532084752_8.8819281846427	0.945159	2.57322				4085_450.90848399637_3.096154009009	1.22014	3.38766				3667_283.262239859048_7.49843005754758	1.13002	3.09572			3225_801.669183700721_3.05624189646831	0.910834	2.48639
2868_356.849431161216_2.714615007215	0.792974	2.20996					5149_946.995764724124_5.26426184152279	1.14004	3.1269				5094_323.254629360047_7.52910652943779	0.942304	2.56589				5149_946.995764724124_5.26426184152279	1.21933	3.38494				4243_909.810905124717_8.08704513568868	1.12736	3.08751			5322_343.669970284624_2.98639016393442	0.909994	2.48431
2875_884.441943204202_2.9149112716763	0.792643	2.20923					3668_613.388239377174_3.48982078025477	1.13934	3.12469				470_591.422575168938_3.87388377909856	0.942066	2.56528				5367_685.627380541493_5.0249155698617	1.21836	3.38162				5089_265.25181119308_7.5232637671536	1.12259	3.07279			5388_741.624475775595_4.20716908284023	0.904081	2.46966
3766_364.21564455833_2.98731175766283	0.791205	2.20605					1641_718.410577227202_3.57282704678362	1.13097	3.09866				2234_1473.09099941501_6.67732225300092	0.940724	2.56183				2347_517.785252937726_3.7603498075998	1.21827	3.38133				681_459.273804663623_3.25059031279178	1.11637	3.05374			4045_396.874422184724_3.06323867132867	0.899183	2.45759
2844_640.748183583019_3.57198078491335	0.791175	2.20599					2722_539.755179132002_3.60741726446675	1.12653	3.08494				5048_894.673756892365_5.12392764227642	0.935751	2.54913				1638_628.333346857857_4.35190550807217	1.21548	3.37192				507_622.662754826411_3.60468284169124	1.11429	3.0474			4888_753.892391984766_6.47949448183042	0.89619	2.45025
858_884.937809041394_2.93763680841335	0.789919	2.20322					5136_459.232264360481_3.61016348484848	1.12484	3.07971				1543_167.090193685169_4.45527027445772	0.926858	2.52656				5136_459.232264360481_3.61016348484848	1.20724	3.34423				948_740.457807809526_3.75642269392033	1.11231	3.04136			3191_600.270829411458_2.99718996937212	0.896117	2.45007
2850_1270.4261165464_4.56152797270954	0.78518	2.1928					5367_685.627380541493_5.0249155698617	1.12395	3.07699				2213_751.402126869413_3.79753382079851	0.925184	2.52233				5332_835.761637805674_5.5853486	1.19866	3.31567				945_905.148137048852_4.21386604046242	1.10249	3.01166			5136_459.232264360481_3.61016348484848	0.895642	2.44891
3543_530.257916023321_3.70344815837937	0.785061	2.19254					2347_517.785252937726_3.7603498075998	1.12205	3.07115				679_547.3179485292_3.45504427536231	0.924611	2.52089				1484_533.255621086904_3.1569091994382	1.19548	3.30514				1078_801.097994491336_3.97120160671463	1.09894	3.00098			5150_447.56252304743_3.28064410749506	0.894224	2.44544
3062_452.255571555016_3.8864314047619	0.778005	2.17713					1484_533.255621086904_3.1569091994382	1.12118	3.06847				315_749.520877415407_3.89467266666666MoNA:2399 Azithromycin Dihydrate	0.91195	2.48917				3068_690.038680259441_4.60806842580064	1.19348	3.29854				679_547.3179485292_3.45504427536231	1.09402	2.98626			5236_722.716942318723_3.18025363680153	0.890816	2.43712
3540_254.059758108436_3.73406849269588Sulfamethoxazole	0.776126	2.17304					3811_494.265809615529_4.00262264466762	1.11201	3.04047				4461_670.608440295057_10.0753895486935	0.910398	2.48531				3668_613.388239377174_3.48982078025477	1.19329	3.29791				537_931.507789010882_4.35006754761904	1.09018	2.97482			5258_584.60942452739_3.4201793488824	0.890755	2.43697
2856_1270.17493030487_4.55820751207728	0.769581	2.15886					5001_413.754117825876_3.03330584319526	1.11085	3.03693				1440_784.584309550094_9.09524617777777Arachidonoylthiophosphorylcholine	0.906213	2.47493				1355_576.342914414167_3.55401407599309	1.19179	3.29298				279_862.625819740655_10.5895919819819Lactosylceramide(18:1/16:0)	1.08739	2.96652			1719_638.313866851373_4.09888532863849	0.887271	2.42849
1641_718.410577227202_3.57282704678362	0.75534	2.12833					3116_814.924957964465_3.99482275167785	1.11056	3.03607				64_830.570781851013_10.5490046728972Spectral Match to 1,2-Diarachidonoyl-sn-glycero-3-phosphocholine from NIST14	0.905234	2.47251				4133_637.002482977595_4.6275355304039	1.19039	3.28836				1644_905.471581279946_4.31665692090395	1.08262	2.95241			4040_773.163613849751_4.79585993589743	0.879113	2.40876
3274_1179.58318020354_2.94933236009732	0.745373	2.10723					4133_637.002482977595_4.6275355304039	1.10544	3.02055				4460_886.613591856031_11.994591312559	0.901809	2.46406				3811_494.265809615529_4.00262264466762	1.1848	3.27004				516_935.982086516231_4.26946987534626	1.07734	2.93686			5382_1088.02865135251_3.72068093240093	0.877574	2.40506
2855_552.287299697226_2.83595106330365	0.744332	2.10503					4943_773.163297385322_4.670831875	1.1053	3.02014				1445_603.45785139969_10.0249718662952	0.896664	2.45141				2722_539.755179132002_3.60741726446675	1.18468	3.26963				863_932.990618341713_3.61304993026499	1.07365	2.92604			5164_977.512209480375_5.21274884667571	0.874481	2.39763
598_1159.61024395513_4.47513052434457	0.737924	2.09159					2100_526.24378152567_3.51134763627592	1.09889	3.00082				516_935.982086516231_4.26946987534626	0.893205	2.44295				3116_814.924957964465_3.99482275167785	1.18416	3.26793				4428_858.600572534543_10.3258004291845	1.06487	2.90046			4033_332.664297190209_3.12666214814815	0.870785	2.38879
972_529.090045841436_3.74806730678046	0.734194	2.0838					5332_835.761637805674_5.5853486	1.09883	3.00066				4503_480.402398807731_8.73043114874816	0.89293	2.44228				5408_446.513092391371_2.98085758236434	1.1807	3.25666				916_344.209762771827_3.07726117751217	1.05204	2.86348			3076_679.106306960971_2.79310230576441	0.869476	2.38566
1735_445.245910711411_4.22509430004559	0.733232	2.0818					2024_758.407730285466_3.77877975689574	1.09385	2.98573				713_332.328856512364_7.78997658255865	0.891426	2.4386				1734_758.403072361341_3.78455032497678	1.18038	3.25562				290_690.544100110888_9.37648984444444	1.04437	2.8416			3603_772.447863990657_3.28926994410569	0.869468	2.38564
3470_450.320293262942_5.56262995098039	0.730371	2.07585					1734_758.403072361341_3.78455032497678	1.0936	2.985				1078_801.097994491336_3.97120160671463	0.890753	2.43696				4895_1004.52545618369_6.49886223262031	1.17973	3.25348				2456_931.990673091392_7.15222077230358	1.04397	2.84046			5003_571.539796394508_4.19649274509803	0.868797	2.38404
1651_815.405513071862_4.47603931506849	0.725162	2.06506					1719_638.313866851373_4.09888532863849	1.09181	2.97965				3504_880.63139653275_10.0909082104228	0.88801	2.43029				2024_758.407730285466_3.77877975689574	1.17792	3.24761				5094_323.254629360047_7.52910652943779	1.0435	2.83913			918_416.269631997659_5.14300043558001Massbank: Salmeterol	0.866985	2.37973
4895_1004.52545618369_6.49886223262031	0.724318	2.06332					5000_462.99678304749_3.36534941677882	1.09075	2.97651				471_482.418435616284_9.75417155017921	0.878522	2.40734				3086_690.038866711487_4.5659339229025	1.17069	3.22422				2981_848.614521119767_10.0902188208616	1.03892	2.82617			5189_543.948704160693_3.36673089430894	0.866437	2.37842
5432_417.205473312677_3.78633220815752	0.723943	2.06255					3068_690.038680259441_4.60806842580064	1.08855	2.96996				916_344.209762771827_3.07726117751217	0.870703	2.38859				1719_638.313866851373_4.09888532863849	1.1677	3.21461				1033_664.503446987388_10.7544192607897	1.03315	2.80989			5019_669.109157581232_4.1869445521699	0.865954	2.37727
3071_447.484692734213_3.37404172731683	0.721249	2.057					5408_446.513092391371_2.98085758236434	1.08375	2.95574				2456_931.990673091392_7.15222077230358	0.868072	2.38231				2100_526.24378152567_3.51134763627592	1.16725	3.21314				4507_878.6154570372_10.2718888081395	1.03147	2.8052			2832_874.420087459078_3.25221843720491	0.864577	2.374
600_1449.01458066761_4.47095596089652	0.715232	2.04466					5059_940.508743575702_3.69829627998042	1.08269	2.9526				290_690.544100110888_9.37648984444444	0.867048	2.37987				4507_878.6154570372_10.2718888081395	1.16671	3.21141				1972_694.133217322537_5.53939580498866	1.02789	2.79515			4133_637.002482977595_4.6275355304039	0.863626	2.37174
4099_387.222250822763_3.39972235717498	0.715062	2.04431					5269_838.127257257322_4.32912399425287	1.07898	2.94168				681_459.273804663623_3.25059031279178	0.864332	2.37342				1612_449.773726020079_4.13366555719921	1.16655	3.21088				1885_585.469505257732_10.6462803947958	1.02236	2.77974			3262_648.806784261522_3.59497805820827	0.863412	2.37124
1421_343.699320845023_3.61666864784546	0.706496	2.02688					5164_977.512209480375_5.21274884667571	1.07896	2.94162				2400_707.869375056461_3.97933883689839	0.864288	2.37332				4943_773.163297385322_4.670831875	1.16248	3.19787				5362_732.906638913749_5.37485186170212	1.01379	2.75603			4782_1004.52747385609_6.97020135555555	0.860968	2.36545
3133_424.532537472649_2.80385654672663	0.705044	2.02394					1638_628.333346857857_4.35190550807217	1.07808	2.93902				265_375.25590459641_3.8864514047619Azithromycin (Zithromax)	0.860267	2.36379				5001_413.754117825876_3.03330584319526	1.16188	3.19594				3290_466.259321157307_4.41244547383309	1.0088	2.7423			5159_469.312179266868_3.44165156462585	0.859162	2.36118
2863_711.050771426767_4.12543774712642	0.704275	2.02238					1588_742.424589418146_3.66369800853484	1.07572	2.9321				1615_288.08327768491_6.58352141762451	0.854959	2.35128				1588_742.424589418146_3.66369800853484	1.1555	3.17562				1906_1472.84124067081_6.68754179138322	1.00794	2.73996			5423_853.900370969586_3.87504066846119	0.85366	2.34822
3357_970.49299022072_4.08475007246376	0.700123	2.014					3456_403.886987996195_3.04727667144221	1.07543	2.93126				5492_733.157376835931_5.37431019766397	0.848845	2.33695				5000_462.99678304749_3.36534941677882	1.15501	3.17407				1076_1104.90873253175_4.33229599537036	1.00317	2.7269			1007_408.464882819703_3.39096615120274	0.853415	2.34765
887_672.018160036494_4.07871627640037	0.69955	2.01285					5258_584.60942452739_3.4201793488824	1.07308	2.92436				1906_1472.84124067081_6.68754179138322	0.842844	2.32296				5164_977.512209480375_5.21274884667571	1.1541	3.17118				28_804.565565900987_9.38706484687083_	1.00303	2.72654			2024_758.407730285466_3.77877975689574	0.853152	2.34703
2713_965.971626259434_3.9022002112676	0.69741	2.00854					5382_1088.02865135251_3.72068093240093	1.06969	2.91448				332_707.869244816805_4.03618199285076	0.842134	2.32131				3405_1064.17449068923_4.04834022253787	1.14865	3.15394				5133_496.609092974273_3.62258499511241	0.999908	2.71803			3184_984.196436995979_5.43365239361702	0.852888	2.34641
2447_364.216692009595_3.03751973559962	0.697288	2.0083					4998_548.789300635683_3.88850884892086	1.06887	2.91209				1644_905.471581279946_4.31665692090395	0.840288	2.31703				2840_945.74288401848_2.92396815886134	1.14835	3.15298				1413_829.472178082727_3.91255929824561	0.996631	2.70914			4803_872.806797968981_6.49203538050734	0.852141	2.34466
3161_361.507273714131_3.68398803921568	0.695598	2.00491					3086_690.038866711487_4.5659339229025	1.06835	2.91057				5133_496.609092974273_3.62258499511241	0.836426	2.3081				5272_642.68091357077_3.17670554733728	1.14437	3.14047				2191_742.569194680994_9.87165713640469	0.99501	2.70475			1588_742.424589418146_3.66369800853484	0.851667	2.34355
2916_300.533833556648_3.68233653846153	0.695436	2.00458					3603_772.447863990657_3.28926994410569	1.06688	2.90629				977_481.187237329181_6.59288812180381	0.832534	2.29914				5258_584.60942452739_3.4201793488824	1.14372	3.13842				441_536.502041022455_11.454144548511	0.994698	2.70391			817_543.951538160442_3.4165132066938	0.850997	2.34198
1335_752.9223044677_3.93549698180203	0.691639	1.99699					4045_396.874422184724_3.06323867132867	1.06135	2.89027				945_905.148137048852_4.21386604046242	0.821876	2.27476				5382_1088.02865135251_3.72068093240093	1.14138	3.13108				854_558.483832766498_11.4534381934892	0.98888	2.68822			280_451.758143319963_3.81747247619047	0.848604	2.33638
602_1449.2643896437_4.47849961904762	0.688012	1.98976					5422_581.574694722886_4.38651857072206	1.05583	2.87437				1213_480.402726018385_8.77393870738636	0.813342	2.25543				5422_581.574694722886_4.38651857072206	1.1396	3.12552				2740_755.551396207967_8.92715892156863PC(16:0/18:3); [M+H]+ C42H79N1O8P1	0.988202	2.6864			3229_1048.29704166536_3.07272596017069	0.848281	2.33563
2306_378.733186480107_3.06290046983184	0.687555	1.98885					3370_802.756085662777_4.68401630581866	1.05563	2.87378				1033_664.503446987388_10.7544192607897	0.806293	2.23959				3603_772.447863990657_3.28926994410569	1.13947	3.1251				1490_931.513540505788_4.41271992391821	0.985908	2.68024			5447_848.856368749791_4.61439194407456	0.845276	2.32862
3189_494.321034540231_8.40188299685957	0.686489	1.98673					3439_332.666175112988_3.00844663199603	1.05519	2.87253				1333_496.609657467974_3.60374924353343	0.803026	2.23228				5317_828.51904788907_3.78855195065978	1.13936	3.12476				2400_707.869375056461_3.97933883689839	0.979735	2.66375			5367_685.627380541493_5.0249155698617	0.844382	2.32654
3140_1076.01651926403_3.98336430976431	0.685493	1.98475					5317_828.51904788907_3.78855195065978	1.05345	2.86753				4428_858.600572534543_10.3258004291845	0.800889	2.22752				2567_776.344314817138_3.54410099814299	1.13764	3.11939				2046_372.292532084752_8.8819281846427	0.970962	2.64048			4847_665.846115302967_3.87457258860475	0.843834	2.32527
1259_416.71279349077_3.5467555883801	0.684495	1.98277					5019_669.109157581232_4.1869445521699	1.05277	2.86558				3796_244.167533586099_5.38494532243415HHQ	0.799996	2.22553				3456_403.886987996195_3.04727667144221	1.13678	3.11672				1543_167.090193685169_4.45527027445772	0.967343	2.63094			5374_853.900141288459_3.86809153189578	0.843808	2.3252
1736_417.96702537306_3.34548233014135	0.683464	1.98073					5272_642.68091357077_3.17670554733728	1.05271	2.86542				2191_742.569194680994_9.87165713640469	0.794665	2.2137				5331_643.016359035622_3.19990171467764	1.13583	3.11374				4393_456.402788538648_9.51805534003831	0.967009	2.63007			1734_758.403072361341_3.78455032497678	0.841394	2.3196
2221_1449.51419186846_4.48612346840328	0.683254	1.98031					3405_1064.17449068923_4.04834022253787	1.0505	2.85908				1413_829.472178082727_3.91255929824561	0.79367	2.2115				2846_938.483206915886_3.02383291666666	1.13151	3.10034				1333_496.609657467974_3.60374924353343	0.959625	2.61072			5319_484.569809624523_3.3308873352855	0.839111	2.31431
2216_1261.70669284594_6.25446100500226	0.682423	1.97867					5331_643.016359035622_3.19990171467764	1.04721	2.8497				441_536.502041022455_11.454144548511	0.79198	2.20776				5269_838.127257257322_4.32912399425287	1.13064	3.09764				2898_832.586705556475_11.1603117842876	0.95856	2.60794			2347_517.785252937726_3.7603498075998	0.838834	2.31367
613_195.08905127598_3.02020196989818	0.682088	1.978					5423_853.900370969586_3.87504066846119	1.04554	2.84494				279_862.625819740655_10.5895919819819Lactosylceramide(18:1/16:0)	0.791912	2.20761				5059_940.508743575702_3.69829627998042	1.12922	3.09324				5027_316.319823453294_7.13173859649121	0.955944	2.60113			2986_416.386654127059_11.975433519553	0.832738	2.29961
5124_828.150505840125_4.4274816263632	0.679211	1.97232					2567_776.344314817138_3.54410099814299	1.04505	2.84355				854_558.483832766498_11.4534381934892	0.788848	2.20086				4045_396.874422184724_3.06323867132867	1.12579	3.08266				2216_1261.70669284594_6.25446100500226	0.947181	2.57843			3364_873.793696247328_4.63467818957771	0.832439	2.29892
2228_1448.76334914583_4.46692251671442	0.678357	1.97064					1355_576.342914414167_3.55401407599309	1.04474	2.84265				507_622.662754826411_3.60468284169124	0.787758	2.19846				4998_548.789300635683_3.88850884892086	1.12213	3.0714				2237_1196.68885889388_6.39895717529518	0.944857	2.57245			1862_451.758404387919_3.81376271428571	0.82977	2.29279
4503_480.402398807731_8.73043114874816	0.673483	1.96106					2840_945.74288401848_2.92396815886134	1.04363	2.83951				1972_694.133217322537_5.53939580498866	0.786896	2.19657				5019_669.109157581232_4.1869445521699	1.12203	3.07109				725_532.468916383608_11.3653608402971	0.944101	2.5705			3411_632.991094505332_3.61863925527142	0.828088	2.28894
608_828.294183621814_4.46392814661134	0.671971	1.95809					4507_878.6154570372_10.2718888081395	1.04325	2.83843				405_296.20838452291_3.13994410181106	0.782162	2.18619				3179_1009.82303082561_3.96745102319237	1.12158	3.0697				1921_671.044680618683_4.35409121376811	0.94359	2.56919			5416_953.488159104396_5.15640065581184	0.8253	2.28257
3751_510.449392537726_11.9780890427599	0.669475	1.95321					3229_1048.29704166536_3.07272596017069	1.0408	2.83148				3948_463.587832387835_3.52213473451327	0.778361	2.1779				1332_740.87452787026_4.15958357810413	1.11993	3.06464				2402_859.953808133933_4.59160163310961	0.941814	2.56463			2923_784.171218832928_4.92123476599809	0.820703	2.2721
744_1007.52346194238_4.06928804713804	0.668507	1.95132					1612_449.773726020079_4.13366555719921	1.04017	2.82971				2402_859.953808133933_4.59160163310961	0.771485	2.16298				5423_853.900370969586_3.87504066846119	1.1166	3.05446				1345_511.518451425593_3.70179506944444	0.94002	2.56003			5186_709.380158654096_11.6046391273247	0.820136	2.27081
2397_912.388329582985_3.8060585797491	0.66639	1.94719					5183_641.339549512889_8.34116873315363	1.04007	2.82942				1885_585.469505257732_10.6462803947958	0.769641	2.15899				2923_784.171218832928_4.92123476599809	1.1136	3.0453				342_671.686380877573_3.99642689015691	0.934038	2.54476			5337_583.751643135015_3.00398902798232	0.818797	2.26777
2671_559.344252627479_3.03907065684469	0.66368	1.94193					2923_784.171218832928_4.92123476599809	1.03744	2.82198				2903_296.197782746568_3.06881554778554Descladinose Azithromycin	0.767354	2.15406				3229_1048.29704166536_3.07272596017069	1.11157	3.03913				4799_884.606012451458_11.3431863601532	0.93238	2.54055			5373_770.915380894271_4.17301216156235	0.817538	2.26492
4484_454.386667432947_8.53345648401826	0.66218	1.93901					5319_484.569809624523_3.3308873352855	1.03742	2.82192				425_456.403017022551_9.60275784990792	0.764824	2.14862				5319_484.569809624523_3.3308873352855	1.11095	3.03724				3103_302.842225151545_2.78559499748617	0.93101	2.53707			3286_616.175493442455_6.70448751753155Spectral Match to Hemin cation from NIST14	0.816573	2.26273
784_599.335788879984_3.32915353897656	0.658215	1.93134					2956_799.450342999729_3.66397656249999	1.03721	2.82133				2898_832.586705556475_11.1603117842876	0.763641	2.14608				3094_1083.83898470417_4.09158087016574	1.10793	3.02808				1873_693.882233746517_5.56980020026701	0.930185	2.53498			2964_989.539419718044_3.72417723214285	0.814534	2.25812
3264_629.365914512548_4.25953497619047	0.657217	1.92942					280_451.758143319963_3.81747247619047	1.03466	2.81415				2216_1261.70669284594_6.25446100500226	0.755857	2.12944				1670_978.460662656751_4.65159008945385	1.10731	3.02621				346_884.606758334016_10.6021396595528	0.926834	2.5265			4036_858.452628653196_5.08176729559748	0.814088	2.25712
575_617.238945042076_3.30316323328786	0.657169	1.92932					3259_551.962257434957_2.74891788218793	1.03101	2.8039				1609_1001.37476551082_6.56868027440396	0.753583	2.1246				3259_551.962257434957_2.74891788218793	1.10681	3.0247				332_707.869244816805_4.03618199285076	0.925241	2.52248			5363_836.015384073761_5.57713503762727	0.813551	2.2559
785_801.654710915959_9.14046281028368PC(18:0/19:1); [M+H]+ C45H89N1O8P1	0.655559	1.92622					5150_447.56252304743_3.28064410749506	1.03067	2.80294				4799_884.606012451458_11.3431863601532	0.752592	2.12249				3382_837.745429972465_3.99293456531846	1.10644	3.02359				723_492.472733532182_11.3748398737031	0.919083	2.50699			5011_779.896104658246_3.69401615487316	0.8131	2.25489
4819_1453.76946704389_4.48808774722624	0.654195	1.92359					5374_853.900141288459_3.86809153189578	1.0301	2.80135				725_532.468916383608_11.3653608402971	0.75136	2.11988				5405_1066.21738515931_3.73263369512783	1.10629	3.02312				387_872.796290617444_4.00810745438362	0.917187	2.50224			5422_581.574694722886_4.38651857072206	0.812358	2.25321
1535_722.556412747984_11.2778549926578	0.653738	1.92271					2846_938.483206915886_3.02383291666666	1.0278	2.79492				2981_848.614521119767_10.0902188208616	0.749972	2.11694				3370_802.756085662777_4.68401630581866	1.10608	3.02247				1211_933.488118679822_3.60732616279069	0.915992	2.49925			3259_551.962257434957_2.74891788218793	0.810797	2.2497
2186_498.733741722037_3.92342447226312	0.648079	1.91187					3179_1009.82303082561_3.96745102319237	1.02769	2.79461				5086_344.259740145045_7.82846651090343	0.748119	2.11302				280_451.758143319963_3.81747247619047	1.10394	3.01602				127_744.580194589565_11.8543730411686	0.911664	2.48846			2576_564.305044691366_4.27033453757225	0.810663	2.2494
4804_732.01131793196_5.80836847389558	0.647847	1.91142					5405_1066.21738515931_3.73263369512783	1.02657	2.79147				5362_732.906638913749_5.37485186170212	0.747285	2.11126				5160_822.692751465802_4.8605582278481	1.10381	3.01564				272_350.116795807138_3.07742888295504Ampicillin	0.91138	2.48775			3055_801.916882388413_3.01262608299133	0.809928	2.24775
3541_949.830093048436_4.82243151881719	0.646252	1.90837					5346_268.900073130074_2.71358336532309	1.02568	2.789				4454_508.436966475788_9.90063753161355	0.744807	2.10603				3439_332.666175112988_3.00844663199603	1.10361	3.01502				946_249.122970564206_3.3586529880478	0.910117	2.48461			2028_524.363033746298_3.5979453642384	0.809603	2.24702
381_428.372048073907_8.40241499999999Stearoyl-L-carnitine	0.637418	1.89159					2964_989.539419718044_3.72417723214285	1.02501	2.78712				919_327.197533985323_3.13137315183709	0.744207	2.10477				2964_989.539419718044_3.72417723214285	1.0995	3.00266				3948_463.587832387835_3.52213473451327	0.905671	2.47359			5317_828.51904788907_3.78855195065978	0.808501	2.24454
2089_693.350931854843_3.09910338943431	0.636023	1.88895					3382_837.745429972465_3.99293456531846	1.02368	2.78343				5095_488.603518055452_3.37531651829872	0.743399	2.10307				5374_853.900141288459_3.86809153189578	1.09946	3.00256				1553_806.586014373156_9.81225046604526	0.897968	2.45461			4051_591.799343326261_3.35646227185398	0.806174	2.23932
1920_482.418568446035_10.0385536962365	0.631926	1.88123					1332_740.87452787026_4.15958357810413	1.02293	2.78134				946_249.122970564206_3.3586529880478	0.741049	2.09813				3430_526.77773044388_4.65522531769305	1.09583	2.99166				320_688.907262194205_3.85738625498008	0.897445	2.45333			2427_539.754959695744_3.65222958152957	0.802599	2.23133
361_245.184916189311_3.043751605288	0.631179	1.87982					5416_953.488159104396_5.15640065581184	1.02142	2.77714				2740_755.551396207967_8.92715892156863PC(16:0/18:3); [M+H]+ C42H79N1O8P1	0.739116	2.09408				5416_953.488159104396_5.15640065581184	1.09325	2.98397				426_510.486418937722_11.3630100376116	0.895439	2.44841			2731_801.456343558029_3.61516414427157	0.801668	2.22926
2276_755.401347475714_3.05816619652092	0.630614	1.87876					5160_822.692751465802_4.8605582278481	1.0168	2.76434				863_932.990618341713_3.61304993026499	0.738207	2.09218				5333_832.508285961299_5.48057161319073	1.09283	2.98269				1687_295.498799655361_3.08991426065162	0.895075	2.44752			1664_632.892674563296_4.48949479305741	0.800447	2.22654
4786_700.372561550623_4.44061132420091	0.629734	1.87711					3094_1083.83898470417_4.09158087016574	1.01203	2.75119				1054_401.692380544601_3.01712069854664	0.737069	2.0898				3206_821.084870855767_2.90239024691358	1.09068	2.97628				5082_454.377438863335_11.9409013847675	0.894764	2.44676			5405_1066.21738515931_3.73263369512783	0.800233	2.22606
4126_751.158408209337_5.52511882798573	0.629516	1.8767					5333_832.508285961299_5.48057161319073	1.01008	2.74581				723_492.472733532182_11.3748398737031	0.736612	2.08885				5150_447.56252304743_3.28064410749506	1.08871	2.97045				2029_714.874661772822_4.29180708888888	0.892948	2.44232			3384_983.862576688677_5.42995869853917	0.798857	2.223
4963_910.485941506515_4.75034253112033	0.629216	1.87614					2916_300.533833556648_3.68233653846153	1.00613	2.735				1914_580.589461770692_2.95958474492322	0.735247	2.086				5146_832.679847786458_3.80991242857143	1.08832	2.96929				470_591.422575168938_3.87388377909856	0.891818	2.43956			5305_428.5654151288_2.97355329370975	0.796723	2.21826
3554_732.348592091219_5.80066252811516	0.628456	1.87471					5011_779.896104658246_3.69401615487316	1.00575	2.73396				948_740.457807809526_3.75642269392033	0.734642	2.08474				3498_1004.52453046166_6.30309474734043	1.08592	2.96217				930_696.431743569129_3.70850253353204	0.890519	2.43639			929_305.167945995086_3.04790502434705	0.796707	2.21823
2860_1275.66120356529_4.52680419630156	0.624648	1.86759					1862_451.758404387919_3.81376271428571	1.00501	2.73193				4518_709.082545401606_8.31257045123725	0.732137	2.07952				4401_358.708092657616_3.45911828669612	1.08534	2.96044				2126_619.358780332824_4.56126617021275	0.88543	2.42403			5204_574.802720242834_4.41663937062937	0.795068	2.21459
1655_437.216504337507_3.80289777011494	0.624352	1.86704					3498_1004.52453046166_6.30309474734043	1.00498	2.73185				28_804.565565900987_9.38706484687083_	0.731481	2.07816				2943_681.819536349173_3.72854349704411	1.08529	2.96031				4207_366.132531756856_4.44114264184396	0.883787	2.42005			3619_632.892976226491_4.40137839999999	0.79484	2.21409
2312_512.297620097261_3.04496743781094	0.622433	1.86346					5305_428.5654151288_2.97355329370975	1.00391	2.72893				127_744.580194589565_11.8543730411686	0.730998	2.07715				5183_641.339549512889_8.34116873315363	1.08503	2.95952				3295_400.461750679619_2.87428832599118	0.87964	2.41003			3971_779.895629073633_3.72980389928698	0.79331	2.2107
855_884.689964971046_2.92197048081368	0.618869	1.85683					5186_709.380158654096_11.6046391273247	1.00386	2.72879				320_688.907262194205_3.85738625498008	0.730294	2.07569				1758_450.770274007974_3.23189392361111	1.0823	2.95147				482_318.183028817125_3.56444687780772Leu-Trp	0.874087	2.39669			3529_677.023598200647_2.98110030473511	0.793208	2.21048
3098_729.879607323432_2.91721747638327	0.618735	1.85658					2576_564.305044691366_4.27033453757225	1.00285	2.72604				3295_400.461750679619_2.87428832599118	0.729892	2.07486				2916_300.533833556648_3.68233653846153	1.08182	2.95004				1348_288.671566338048_3.45279203758654	0.872011	2.39172			5332_835.761637805674_5.5853486	0.791674	2.20709
4853_676.338011982163_3.83997536333802	0.615543	1.85066					5337_583.751643135015_3.00398902798232	1.00224	2.72439				1076_1104.90873253175_4.33229599537036	0.727327	2.06954				948_740.457807809526_3.75642269392033	1.08037	2.94578				4518_709.082545401606_8.31257045123725	0.871889	2.39142			5408_446.513092391371_2.98085758236434	0.791171	2.20598
800_833.448822749065_4.29270819248826	0.614172	1.84813					4401_358.708092657616_3.45911828669612	1.00027	2.719				2553_769.379482848417_4.50487662573897	0.721044	2.05658				863_932.990618341713_3.61304993026499	1.07928	2.94256				5306_711.536743287408_8.56772159400544	0.870262	2.38754			1666_1255.67254710197_4.40169925444925	0.790683	2.2049
1639_615.366711175246_3.77597117956064	0.612999	1.84596					5146_832.679847786458_3.80991242857143	0.99913	2.71592				2237_1196.68885889388_6.39895717529518	0.720217	2.05488				5305_428.5654151288_2.97355329370975	1.07823	2.93946				2553_769.379482848417_4.50487662573897	0.867713	2.38146			4039_317.694313680928_3.47643719481813	0.788679	2.20049
2787_774.385891150971_3.87866120964075	0.604048	1.82951					4010_735.500722377555_11.0735640522875	0.996912	2.7099				3103_302.842225151545_2.78559499748617	0.715313	2.04483				2956_799.450342999729_3.66397656249999	1.07816	2.93926				919_327.197533985323_3.13137315183709	0.863948	2.37251			1679_1124.63250441973_4.27425631551362	0.788396	2.19987
2914_1034.54996967457_4.61403207322872	0.600361	1.82278					5204_574.802720242834_4.41663937062937	0.99652	2.70884				1553_806.586014373156_9.81225046604526	0.714361	2.04288				3441_453.497939917734_3.01755879422022	1.07796	2.93869				4503_480.402398807731_8.73043114874816	0.858141	2.35877			2916_300.533833556648_3.68233653846153	0.786753	2.19625
3077_681.020226359385_2.88443953434762	0.594389	1.81192					2943_681.819536349173_3.72854349704411	0.996052	2.70757				387_872.796290617444_4.00810745438362	0.712957	2.04001				3399_1084.17335100074_4.09170637325637	1.0769	2.93556				5166_678.481621948428_7.31864882691455	0.852943	2.34654			5331_643.016359035622_3.19990171467764	0.78493	2.19225
3431_805.431277403429_3.62512142857142	0.593989	1.8112					3441_453.497939917734_3.01755879422022	0.995855	2.70704				426_510.486418937722_11.3630100376116	0.712663	2.03941				2874_678.85278400274_2.85023866396761	1.07686	2.93545				356_950.254699153692_4.26510991300365	0.850946	2.34186			5378_774.895801589023_4.48142155821159	0.77931	2.17997
4904_336.675710218527_2.91481268545993	0.593483	1.81028					4847_665.846115302967_3.87457258860475	0.995782	2.70684				887_672.018160036494_4.07871627640037	0.709616	2.03321				5011_779.896104658246_3.69401615487316	1.07598	2.93287				625_302.658113773997_2.74316475903614	0.847155	2.333			3382_837.745429972465_3.99293456531846	0.778483	2.17817
3416_636.826183289654_4.01568191823899	0.589276	1.80268					2874_678.85278400274_2.85023866396761	0.994564	2.70355				496_576.557409795603_3.50965695443645	0.708888	2.03173				2882_1064.83934253545_4.06219847449908	1.07521	2.93061				407_1148.17783428958_3.85780449954086	0.846895	2.33239			3719_520.269632096791_3.69499158273381	0.778422	2.17803
5230_1045.79607090404_6.33120887560868	0.588752	1.80174					1670_978.460662656751_4.65159008945385	0.992681	2.69846				482_318.183028817125_3.56444687780772Leu-Trp	0.707871	2.02967				5186_709.380158654096_11.6046391273247	1.07332	2.92509				496_576.557409795603_3.50965695443645	0.844961	2.32789			5272_642.68091357077_3.17670554733728	0.777496	2.17602
909_454.387521403111_8.55264656264133	0.588193	1.80073					5159_469.312179266868_3.44165156462585	0.991844	2.6962				909_454.387521403111_8.55264656264133	0.707735	2.02939				2576_564.305044691366_4.27033453757225	1.07322	2.92479				5266_697.52343213293_10.2733119999999	0.844332	2.32642			2960_847.116385911312_2.98731937869822	0.776854	2.17462
724_304.300858834949_6.95922996901282Benzalkonium chloride (C12)	0.580166	1.78634					4040_773.163613849751_4.79585993589743	0.989437	2.68972				3111_458.578745165099_3.00450450049456	0.70697	2.02784				1637_582.96868782749_3.84009014241211	1.07114	2.9187				887_672.018160036494_4.07871627640037	0.844054	2.32578			2845_938.742410727299_3.00494499540863	0.776731	2.17435
2150_246.648446249995_3.01418213930348	0.578689	1.7837					3262_648.806784261522_3.59497805820827	0.989158	2.68897				1921_671.044680618683_4.35409121376811	0.706734	2.02736				5346_268.900073130074_2.71358336532309	1.07108	2.91852				2520_404.201392669433_3.77975989508822	0.843781	2.32514			5333_832.508285961299_5.48057161319073	0.772656	2.16551
4171_750.908663830742_5.51978513093652	0.575784	1.77852					3430_526.77773044388_4.65522531769305	0.988185	2.68635				407_1148.17783428958_3.85780449954086	0.702027	2.01784				1862_451.758404387919_3.81376271428571	1.07099	2.91826				1914_580.589461770692_2.95958474492322	0.84179	2.32052			4501_802.427207353445_4.53549737442922	0.772438	2.16504
1213_480.402726018385_8.77393870738636	0.574	1.77536					3206_821.084870855767_2.90239024691358	0.987258	2.68387				1196_298.272052646253_6.14361888888888	0.701407	2.01659				5337_583.751643135015_3.00398902798232	1.07063	2.91721				1054_401.692380544601_3.01712069854664	0.841357	2.31951			3498_1004.52453046166_6.30309474734043	0.768755	2.15708
3289_379.279411294828_7.93684384444444	0.570751	1.7696					3971_779.895629073633_3.72980389928698	0.985112	2.67811				1873_693.882233746517_5.56980020026701	0.698105	2.00994				5204_574.802720242834_4.41663937062937	1.06897	2.91239				1591_861.130763940259_4.40974642692484	0.8398	2.3159			5323_665.36723129793_4.44933167358229	0.768548	2.15663
1645_578.80847585082_4.2360034617148	0.570384	1.76895					2951_884.707192587956_2.93965076071922	0.984219	2.67572				1591_861.130763940259_4.40974642692484	0.697346	2.00842				3160_643.298258244074_3.04789607550919	1.06204	2.89227				1613_562.810596109337_4.25198057116105	0.839747	2.31578			5344_621.262102643066_3.08464772272272	0.768091	2.15565
3423_531.957186763493_4.19108888888888	0.569198	1.76685					1758_450.770274007974_3.23189392361111	0.982588	2.67136				1687_295.498799655361_3.08991426065162	0.697283	2.00829				2951_884.707192587956_2.93965076071922	1.0603	2.88723				3515_870.593785155852_10.1065371443907	0.837543	2.31068			3196_1081.44862189882_3.60629240976645	0.767383	2.15412
1612_449.773726020079_4.13366555719921	0.568038	1.7648					3160_643.298258244074_3.04789607550919	0.981875	2.66946				5120_325.165755829636_4.55205356352367	0.696937	2.00759				3434_1052.54251238161_4.62076201438848	1.05859	2.88229				2771_279.23070316043_8.10075345285524	0.835134	2.30512			5376_627.659223203726_3.68395479351032	0.767225	2.15378
3395_702.316867744506_4.18966204362257	0.567052	1.76306					3399_1084.17335100074_4.09170637325637	0.981475	2.66839				342_671.686380877573_3.99642689015691	0.69511	2.00393				5377_799.906638641149_3.75404950650515	1.0564	2.876				315_749.520877415407_3.89467266666666MoNA:2399 Azithromycin Dihydrate	0.831483	2.29672			2619_1015.11377373122_3.37208278727445	0.76722	2.15377
2674_784.601137219376_9.56408669977924Spectral Match to Arachidonoylthio-PC from NIST14	0.56475	1.75901					5377_799.906638641149_3.75404950650515	0.980412	2.66555				1345_511.518451425593_3.70179506944444	0.694006	2.00172				4847_665.846115302967_3.87457258860475	1.05608	2.87508				3111_458.578745165099_3.00450450049456	0.829633	2.29248			3931_683.851373141667_3.11289690026954	0.7664	2.15201
631_828.150942899616_4.4571232766761	0.5624	1.75488					5378_774.895801589023_4.48142155821159	0.979585	2.66335				4507_878.6154570372_10.2718888081395	0.693801	2.00131				3971_779.895629073633_3.72980389928698	1.05462	2.87088				4722_1225.90593465194_7.58849406207827	0.828594	2.2901			2827_305.167914946063_3.13863625498008	0.766098	2.15136
2765_606.437731707112_10.1033798129	0.562226	1.75457					2882_1064.83934253545_4.06219847449908	0.979462	2.66302				371_390.886908195297_3.24629902626811	0.692647	1.999				2171_1206.13192876886_4.29103480890178	1.05171	2.86253				5095_488.603518055452_3.37531651829872	0.822941	2.27719			2601_570.421241721661_4.52264489208632	0.765537	2.15015
2941_674.728295160682_4.52938359449192	0.561141	1.75267					948_740.457807809526_3.75642269392033	0.978049	2.65926				2029_714.874661772822_4.29180708888888	0.691666	1.99704				5378_774.895801589023_4.48142155821159	1.05161	2.86225				471_482.418435616284_9.75417155017921	0.820219	2.271			4761_725.361554262886_3.60564812239221	0.764899	2.14878
3487_675.359222045267_4.08756952073236	0.559222	1.74931					5376_627.659223203726_3.68395479351032	0.969245	2.63595				673_459.277391427231_3.43215807511737	0.690293	1.9943				2871_722.386657419538_2.96241750493096	1.05094	2.86033				1679_1124.63250441973_4.27425631551362	0.819743	2.26992			2567_776.344314817138_3.54410099814299	0.764495	2.14791
605_828.443374370014_4.46963173296753	0.559112	1.74912					2832_874.420087459078_3.25221843720491	0.969151	2.63571				2344_390.886831667585_3.22620697093551	0.68549	1.98474				2104_342.333056217812_8.02488283404659	1.04955	2.85637				366_1007.02637936742_3.99912575117371	0.81746	2.26474			5377_799.906638641149_3.75404950650515	0.763899	2.14663
3068_690.038680259441_4.60806842580064	0.557657	1.74658					2871_722.386657419538_2.96241750493096	0.967085	2.63027				1907_695.880885579949_4.26299641265596	0.683191	1.98019				5159_469.312179266868_3.44165156462585	1.04814	2.85235				4380_482.418413234404_9.64945022737608	0.817254	2.26427			3717_438.730026217738_3.42353720152817	0.762721	2.1441
3538_626.32743555016_3.04876363636363	0.557488	1.74628					2731_801.456343558029_3.61516414427157	0.963909	2.62193				1468_364.723561831522_3.08740396825397	0.68254	1.9789				2129_1010.1552015026_3.98052595549105	1.04763	2.85087				4155_350.117445147424_4.38201280056577	0.81687	2.2634			2951_884.707192587956_2.93965076071922	0.759957	2.13818
3093_455.753912933272_4.74172237037037	0.555633	1.74304					4044_430.562045620035_3.40787319347319	0.96285	2.61915				4484_454.386667432947_8.53345648401826	0.680054	1.97398				3194_1283.54607323376_3.7742005764411	1.0466	2.84794				688_509.278248636933_8.35268211273856	0.816018	2.26148			5160_822.692751465802_4.8605582278481	0.757638	2.13323
2952_1122.61262461569_3.68223490956071	0.553787	1.73983					2171_1206.13192876886_4.29103480890178	0.961754	2.61628				4722_1225.90593465194_7.58849406207827	0.675497	1.96501				3262_648.806784261522_3.59497805820827	1.04286	2.83732				5361_636.096411443192_4.19935768136557	0.815241	2.25972			3068_690.038680259441_4.60806842580064	0.757476	2.13289
1724_889.476766987214_4.25177244701348	0.552391	1.7374					3225_801.669183700721_3.05624189646831	0.961085	2.61453				559_313.155272514734_3.59756928191489	0.672656	1.95944				1489_780.577486997691_11.4180360534124	1.04157	2.83367				1848_1309.19479425801_4.02187781757402	0.814549	2.25816			5002_593.646525294788_3.39011378205128	0.756831	2.13151
4113_296.072448461125_3.99586098069901	0.551466	1.7358					4782_1004.52747385609_6.97020135555555	0.960622	2.61332				2833_264.188576688001_3.35646119754832	0.672624	1.95937				5376_627.659223203726_3.68395479351032	1.0411	2.83233				559_313.155272514734_3.59756928191489	0.814526	2.2581			2433_520.270880745164_3.70992790530846	0.753697	2.12484
3141_779.412447344296_3.02278017694883	0.548381	1.73045					2104_342.333056217812_8.02488283404659	0.959047	2.60921				4354_318.185091806976_3.69698636363636Leu-Trp	0.670674	1.95555				4040_773.163613849751_4.79585993589743	1.03957	2.828				4656_1042.83220419468_6.06940721626451	0.813631	2.25608			3441_453.497939917734_3.01755879422022	0.753356	2.12412
4067_747.156373316999_5.65181001362397	0.546688	1.72752					3184_984.196436995979_5.43365239361702	0.958929	2.6089				5030_452.707108581731_4.14852518628912	0.669692	1.95363				4044_430.562045620035_3.40787319347319	1.03839	2.82467				1907_695.880885579949_4.26299641265596	0.812863	2.25435			4961_605.31806479818_3.04562689888727	0.748603	2.11405
2298_326.527424421374_3.13862276543209	0.545736	1.72588					863_932.990618341713_3.61304993026499	0.958069	2.60666				3771_652.712283598235_4.77655327125118	0.669193	1.95266				880_569.363360543422_4.51229588178295	1.03638	2.81899				1497_526.306972220691_3.31145202241715	0.811107	2.2504			4401_358.708092657616_3.45911828669612	0.747145	2.11097
2455_801.654467593134_9.48242015090989PC(18:0/19:1); [M+H]+ C45H89N1O8P1	0.545327	1.72517					2129_1010.1552015026_3.98052595549105	0.957697	2.60569				2771_279.23070316043_8.10075345285524	0.668838	1.95197				990_784.486473224734_3.72237342679127	1.03605	2.81805				3126_430.211250006101_2.96598543397968	0.81053	2.2491			3163_439.240166229415_3.74401228070175	0.746914	2.11048
369_485.374169042151_10.2327189733152	0.543182	1.72148					2851_371.720691275366_3.70677052238805	0.957177	2.60433				1153_554.061950931819_3.77288730496453	0.667955	1.95024				3256_879.236944626079_4.72917546554934	1.03559	2.81676				673_459.277391427231_3.43215807511737	0.810518	2.24907			3086_690.038866711487_4.5659339229025	0.746693	2.11001
2010_434.734663279105_3.34268015873015	0.540935	1.71761					556_1004.85802939009_6.296004603807	0.957171	2.60432				1073_1147.84405772638_3.85971730945822	0.667075	1.94853				556_1004.85802939009_6.296004603807	1.03474	2.81438				2246_487.005843307196_3.33727155405405	0.810477	2.24898			3405_1064.17449068923_4.04834022253787	0.746087	2.10873
2946_699.788151942363_3.43592854561878	0.540823	1.71742					929_305.167945995086_3.04790502434705	0.957151	2.60427				1929_695.871905987225_4.26325835561497	0.664614	1.94374				2851_371.720691275366_3.70677052238805	1.03421	2.81289				4354_318.185091806976_3.69698636363636Leu-Trp	0.80998	2.24786			3160_643.298258244074_3.04789607550919	0.745647	2.1078
4159_452.252836384_3.98683318903319	0.540702	1.71721					338_1004.52441503019_6.28999773635153	0.955439	2.59981				625_302.658113773997_2.74316475903614	0.662726	1.94007				1674_489.73116396345_4.63553461538461	1.03204	2.80678				1983_526.308228095706_3.36735855199222	0.807758	2.24287			4044_430.562045620035_3.40787319347319	0.744244	2.10485
3298_500.927418828484_2.89415527142216	0.539587	1.7153					3434_1052.54251238161_4.62076201438848	0.954081	2.59628				433_308.171942684445_3.20410064102564	0.655962	1.92699				338_1004.52441503019_6.28999773635153	1.03183	2.8062				1213_480.402726018385_8.77393870738636	0.80651	2.24008			2874_678.85278400274_2.85023866396761	0.742996	2.10222
5474_664.346142513153_3.09904655688622	0.536113	1.70935					990_784.486473224734_3.72237342679127	0.95283	2.59304				5266_697.52343213293_10.2733119999999	0.655293	1.92571				1653_437.480171377982_3.83941436781609	1.02807	2.79566				1355_576.342914414167_3.55401407599309	0.806421	2.23988			4025_696.996775049216_9.17706732673266	0.742655	2.10151
1680_268.65696302939_2.98042810945273	0.53482	1.70714					3719_520.269632096791_3.69499158273381	0.952561	2.59234				5306_711.536743287408_8.56772159400544	0.655189	1.92551				2731_801.456343558029_3.61516414427157	1.02625	2.79057				265_375.25590459641_3.8864514047619Azithromycin (Zithromax)	0.806197	2.23938			5221_511.985800308416_2.82169039215686	0.741108	2.09826
626_407.197024211462_3.61425335839599	0.531717	1.70185					4761_725.361554262886_3.60564812239221	0.950938	2.58814				2126_619.358780332824_4.56126617021275	0.651487	1.91839				2890_641.646167301167_3.00386958211856	1.02546	2.78837				2115_675.539309582937_11.1631675802139	0.805307	2.23738			5366_685.371635399975_5.01544961240309	0.740632	2.09726
1382_755.389002592432_3.63007322519981	0.531628	1.7017					5003_571.539796394508_4.19649274509803	0.950712	2.58755				1848_1309.19479425801_4.02187781757402	0.651006	1.91747				1334_582.635458568574_3.79047064787339	1.02393	2.7841				1073_1147.84405772638_3.85971730945822	0.804931	2.23654			3631_398.208130799106_3.2972550420168	0.740332	2.09663
2859_376.175150009762_2.75132626262626	0.528701	1.69673					2960_847.116385911312_2.98731937869822	0.949178	2.58359				346_884.606758334016_10.6021396595528	0.650857	1.91718				2958_1051.80188324416_3.06866569325735	1.02374	2.78359				1196_298.272052646253_6.14361888888888	0.803684	2.23375			3179_1009.82303082561_3.96745102319237	0.738058	2.09187
3700_1098.01574583457_5.80103808882907	0.527091	1.694					1637_582.96868782749_3.84009014241211	0.948121	2.58086				1497_526.306972220691_3.31145202241715	0.649772	1.9151				5242_763.130619875301_6.29686463903743	1.02167	2.77783				1468_364.723561831522_3.08740396825397	0.797581	2.22016			2851_371.720691275366_3.70677052238805	0.734141	2.08369
448_332.210484964745_3.6007179469593MLS002153882-01!Ipratropium bromide22254-24-6	0.525537	1.69137					4033_332.664297190209_3.12666214814815	0.947572	2.57944				411_283.264309096419_9.044945042054	0.646485	1.90882				4010_735.500722377555_11.0735640522875	1.02165	2.77776				5017_350.117024012624_3.05821773475744	0.794677	2.21373			5141_853.398890643355_3.8643468045977	0.733757	2.08289
413_400.340656433405_7.53794460784312Spectral Match to Palmitoylcarnitine from NIST14	0.525126	1.69067					2890_641.646167301167_3.00386958211856	0.946959	2.57786				2337_585.82296848722_3.14633824511206	0.645145	1.90626				2954_1052.05717259005_3.07855367063492	1.0204	2.77431				691_701.550090453119_11.20370042054	0.792354	2.20859			4698_530.765552724047_3.34787634099617	0.733066	2.08145
5189_543.948704160693_3.36673089430894	0.522367	1.68601					2958_1051.80188324416_3.06866569325735	0.945975	2.57532				1983_526.308228095706_3.36735855199222	0.644505	1.90504				929_305.167945995086_3.04790502434705	1.01924	2.77108				1442_671.686265743986_4.00480433333333	0.79191	2.20761			338_1004.52441503019_6.28999773635153	0.732864	2.08103
4435_700.569531194271_11.1309261380323	0.519434	1.68108					5366_685.371635399975_5.01544961240309	0.945503	2.57411				3126_430.211250006101_2.96598543397968	0.643623	1.90336				4761_725.361554262886_3.60564812239221	1.01861	2.76934				1752_562.81162579072_4.13081477377654SCH-378199_47738_dereplictor_pv_6.19652e-13	0.791665	2.20707			556_1004.85802939009_6.296004603807	0.730201	2.0755
3494_397.889035874151_3.5331878177458	0.517181	1.67729					880_569.363360543422_4.51229588178295	0.944749	2.57217				3509_878.805887269551_4.04578199464524	0.64256	1.90134				5426_832.257607569734_5.46612310961969	1.0179	2.76739				390_701.548241981345_11.3246460771276	0.789802	2.20296			3009_426.798325642746_3.89198998000999	0.72945	2.07394
5503_269.664463707501_2.87837883950617	0.515037	1.6737					4036_858.452628653196_5.08176729559748	0.943832	2.56981				4207_366.132531756856_4.44114264184396	0.6417	1.89971				5366_685.371635399975_5.01544961240309	1.01766	2.76671				1929_695.871905987225_4.26325835561497	0.787998	2.19899			5146_832.679847786458_3.80991242857143	0.729039	2.07309
621_966.504469256229_4.43513178403755	0.513457	1.67106					1489_780.577486997691_11.4180360534124	0.943668	2.56939				2014_533.943778088818_2.98094159817351	0.640669	1.89775				2832_874.420087459078_3.25221843720491	1.01759	2.76653				1703_1007.26969911055_4.72873471636193	0.784941	2.19228			5414_1036.53797813829_5.33202934240362	0.727214	2.06931
3643_965.467834854321_3.89549523467433	0.512548	1.66954					3194_1283.54607323376_3.7742005764411	0.942814	2.56719				5066_314.301353249481_7.36774742351046	0.640428	1.89729				3719_520.269632096791_3.69499158273381	1.01717	2.76536				5030_452.707108581731_4.14852518628912	0.784056	2.19034			3866_667.975436034318_8.90559547190398	0.723573	2.06179
1708_625.826999655581_3.19083426313342	0.512497	1.66945					5426_832.257607569734_5.46612310961969	0.939679	2.55916				1211_933.488118679822_3.60732616279069	0.639576	1.89568				3079_1023.54946928399_2.96095739051094	1.01691	2.76465				1180_671.354463528535_3.98274789351852	0.780931	2.1835			2943_681.819536349173_3.72854349704411	0.722849	2.0603
969_1453.27142870196_4.47636370533528	0.512316	1.66915					5141_853.398890643355_3.8643468045977	0.939635	2.55905				272_350.116795807138_3.07742888295504Ampicillin	0.638784	1.89418				2848_681.110503982427_2.89942736867943	1.01531	2.76022				4922_1267.00627811912_4.27010207762556	0.778211	2.17757			1332_740.87452787026_4.15958357810413	0.719905	2.05424
1341_417.557330459855_3.17489078751857	0.512223	1.669					5242_763.130619875301_6.29686463903743	0.938844	2.55702				356_950.254699153692_4.26510991300365	0.637039	1.89087				5141_853.398890643355_3.8643468045977	1.01183	2.75062				1690_1156.60346601775_4.26866067146282	0.777811	2.1767			2875_884.441943204202_2.9149112716763	0.717906	2.05014
2839_545.623823522702_3.59199722222222	0.511549	1.66787					2954_1052.05717259005_3.07855367063492	0.936492	2.55102				930_696.431743569129_3.70850253353204	0.636813	1.89045				2960_847.116385911312_2.98731937869822	1.01078	2.74775				2683_285.019446690936_3.57821492942453Sulfachloropyridazine	0.776964	2.17486			3213_545.536315532927_2.77481852402179	0.717095	2.04847
2163_1454.51287950459_4.47249573529411	0.508014	1.66199					2848_681.110503982427_2.89942736867943	0.935092	2.54745				2246_487.005843307196_3.33727155405405	0.63607	1.88904				3066_1206.38292397556_4.30569238653001	1.01047	2.74689				5102_1007.02696274505_3.98802244318182	0.775211	2.17105			5271_515.608224259475_3.19145552253591	0.716703	2.04767
3363_805.409476411949_3.1490777935606	0.50627	1.65909					3213_545.536315532927_2.77481852402179	0.932194	2.54008				691_701.550090453119_11.20370042054	0.633883	1.88492				4782_1004.52747385609_6.97020135555555	1.00859	2.74172				1645_578.80847585082_4.2360034617148	0.773293	2.16689			3216_406.702336935641_3.17572704918032	0.714619	2.04341
3209_717.683170054613_3.9903071463534	0.505285	1.65746					3256_879.236944626079_4.72917546554934	0.928645	2.53108				780_318.184107057354_3.64110140374331	0.631801	1.881				1348_288.671566338048_3.45279203758654	1.00771	2.73931				2305_834.2667112565_6.0884011825078	0.773122	2.16652			5426_832.257607569734_5.46612310961969	0.714439	2.04304
4805_326.526923782977_3.11924197530864	0.504681	1.65646					4803_872.806797968981_6.49203538050734	0.927771	2.52887				4124_379.279474002976_8.51930254875885	0.631038	1.87956				3184_984.196436995979_5.43365239361702	1.00748	2.7387				2876_833.581667935148_4.47806956417624	0.771696	2.16343			2890_641.646167301167_3.00386958211856	0.713066	2.04024
2318_800.649656384126_9.21249115555555SM(d18:1/23:0); [M+H]+ C46H94N2O6P1	0.504676	1.65645					3079_1023.54946928399_2.96095739051094	0.926169	2.52482				1348_288.671566338048_3.45279203758654	0.630373	1.87831				5256_646.623275730359_3.9540975770925	1.00643	2.73581				411_283.264309096419_9.044945042054	0.770428	2.16069			3094_1083.83898470417_4.09158087016574	0.711922	2.0379
1642_883.422342080866_3.7549825272641	0.504176	1.65562					5414_1036.53797813829_5.33202934240362	0.921337	2.51265				2175_379.279437583384_8.53218799378605	0.628345	1.87451				3213_545.536315532927_2.77481852402179	1.00599	2.73462				3509_878.805887269551_4.04578199464524	0.769802	2.15934			990_784.486473224734_3.72237342679127	0.710038	2.03407
1690_1156.60346601775_4.26866067146282	0.502522	1.65288					5344_621.262102643066_3.08464772272272	0.921031	2.51188				3367_674.901305825845_4.77609188829787	0.62632	1.87071				4036_858.452628653196_5.08176729559748	0.99789	2.71255				5041_603.271092124677_4.12658341073271	0.7677	2.1548			2359_386.721163680844_3.21020316176471	0.709823	2.03363
817_543.951538160442_3.4165132066938	0.502155	1.65228					3173_360.931082545013_3.58160898472596	0.918213	2.50481				4404_910.472071855045_5.54191484687083	0.625972	1.87006				3225_801.669183700721_3.05624189646831	0.996387	2.70848				3771_652.712283598235_4.77655327125118	0.764091	2.14704			3258_585.352529326646_3.29282364864865	0.70963	2.03324
2194_624.295726072527_3.74461330014224	0.501408	1.65104					5271_515.608224259475_3.19145552253591	0.918028	2.50435				4656_1042.83220419468_6.06940721626451	0.625088	1.86841				3173_360.931082545013_3.58160898472596	0.99497	2.70464				433_308.171942684445_3.20410064102564	0.762288	2.14317			4580_672.358159514533_4.52702529843893	0.709158	2.03228
1434_383.557941459414_3.41960488888889	0.497969	1.64538					3066_1206.38292397556_4.30569238653001	0.918008	2.5043				4325_1516.14958312186_8.06805787728025	0.624638	1.86757				2879_641.997348992166_3.008361002331	0.994617	2.70369				4404_910.472071855045_5.54191484687083	0.761481	2.14144			2958_1051.80188324416_3.06866569325735	0.708131	2.03019
1425_714.384187519477_4.31565041551246	0.497195	1.6441					5256_646.623275730359_3.9540975770925	0.917035	2.50186				2519_696.367807997319_4.26568660754888	0.624512	1.86733				5003_571.539796394508_4.19649274509803	0.992946	2.69917				2684_271.031972070894_3.29182699530516Sulfamethizole	0.758993	2.13612			2871_722.386657419538_2.96241750493096	0.706365	2.02661
1007_408.464882819703_3.39096615120274	0.49703	1.64383					2433_520.270880745164_3.70992790530846	0.916462	2.50043				5497_401.690414799704_2.89933548934108	0.624019	1.86641				3264_629.365914512548_4.25953497619047	0.991691	2.69579				35_429.371778024498_11.0291361664453_	0.758688	2.13547			3884_618.351073704327_5.28639823717948	0.703282	2.02037
3299_336.6754344384_2.89512288261515	0.49453	1.63973					2875_884.441943204202_2.9149112716763	0.915996	2.49926				1168_265.252266622983_9.04323668442076	0.623453	1.86536				2864_1314.17875585015_4.58034616886285	0.990674	2.69305				5086_344.259740145045_7.82846651090343	0.755645	2.12898			2840_945.74288401848_2.92396815886134	0.702635	2.01907
2159_632.803234225479_3.17520543278084	0.49349	1.63802					4039_317.694313680928_3.47643719481813	0.914785	2.49624				2520_404.201392669433_3.77975989508822	0.622583	1.86374				1335_752.9223044677_3.93549698180203	0.9906	2.69285				1153_554.061950931819_3.77288730496453	0.754863	2.12732			1431_386.724558624622_3.31444269911504	0.701735	2.01725
1247_269.667071912194_2.89897646479566	0.492113	1.63577					3286_616.175493442455_6.70448751753155Spectral Match to Hemin cation from NIST14	0.914474	2.49546				4825_510.450099683893_11.2070271915584	0.622483	1.86355				5414_1036.53797813829_5.33202934240362	0.990392	2.69229				2227_481.234743516346_3.08836435969867	0.751158	2.11945			5399_688.09200427532_4.09356436781609	0.697172	2.00807
3099_718.277318945344_2.98002681795998	0.491812	1.63528					2879_641.997348992166_3.008361002331	0.913746	2.49365				486_585.826435866569_3.24376976090014	0.619974	1.85888				5271_515.608224259475_3.19145552253591	0.988891	2.68825				780_318.184107057354_3.64110140374331	0.749383	2.1157			4664_1015.45094853396_3.37708617886178	0.696863	2.00744
978_1453.52141491358_4.48045084418717	0.491236	1.63433					1674_489.73116396345_4.63553461538461	0.913369	2.49271				390_701.548241981345_11.3246460771276	0.618736	1.85658				4033_332.664297190209_3.12666214814815	0.988523	2.68726				5120_325.165755829636_4.55205356352367	0.748907	2.11469			4953_555.292741969355_3.91456962858486	0.695661	2.00503
2715_696.856900241742_3.59365252996005	0.490841	1.63369					5002_593.646525294788_3.39011378205128	0.91257	2.49071				2115_675.539309582937_11.1631675802139	0.616963	1.85329				5213_497.507310347118_3.26318613983259	0.986395	2.68155				343_517.79380565513_3.92267602212602	0.748867	2.1146			3117_961.964862957163_2.99964887118194	0.695254	2.00422
627_636.210895250088_3.32744346910112	0.488061	1.62915					3117_961.964862957163_2.99964887118194	0.910395	2.4853				5050_804.414591384058_5.34217469798657	0.616213	1.8519				2238_470.762151286895_4.36862220580994	0.985376	2.67882				2014_533.943778088818_2.98094159817351	0.748654	2.11415			5465_395.464692191935_3.43537765486725	0.694632	2.00297
1647_505.311568062269_3.57995719887955	0.487585	1.62838					1653_437.480171377982_3.83941436781609	0.909044	2.48195				2671_559.344252627479_3.03907065684469	0.610354	1.84108				2875_884.441943204202_2.9149112716763	0.98424	2.67578				1335_752.9223044677_3.93549698180203	0.747618	2.11196			3722_548.315942781788_3.35336450528338	0.693484	2.00067
713_332.328856512364_7.78997658255865	0.487129	1.62764					3216_406.702336935641_3.17572704918032	0.906563	2.4758				5041_603.271092124677_4.12658341073271	0.609842	1.84014				3117_961.964862957163_2.99964887118194	0.983537	2.6739				3619_632.892976226491_4.40137839999999	0.745352	2.10718			1820_590.296439280236_3.36895189933523	0.693093	1.99989
3082_1034.54877642184_4.5729	0.48554	1.62505					1334_582.635458568574_3.79047064787339	0.90456	2.47084				2683_285.019446690936_3.57821492942453Sulfachloropyridazine	0.60983	1.84012				1703_1007.26969911055_4.72873471636193	0.98287	2.67211				674_503.278297068181_3.34553358655616	0.744631	2.10566			3632_545.5533721295_4.10020822320117	0.691937	1.99758
1692_873.9460083404_3.92958898071625	0.48436	1.62314					4051_591.799343326261_3.35646227185398	0.904333	2.47028				2077_424.340738873315_7.22140587412587	0.608852	1.83832				2862_589.964285038504_2.80065074487895	0.980901	2.66686				412_647.510604223472_8.88234595605424N-Lauroyl-D-erythro-sphingosylphosphorylcholine	0.743513	2.10331			3334_817.399870936503_3.24308186480186	0.691032	1.99577
4735_1269.95788166462_7.50596029067041	0.483913	1.62241					5399_688.09200427532_4.09356436781609	0.901844	2.46414				412_647.510604223472_8.88234595605424N-Lauroyl-D-erythro-sphingosylphosphorylcholine	0.607387	1.83563				5344_621.262102643066_3.08464772272272	0.98021	2.66502				1656_529.590398588443_3.5852412332838	0.742763	2.10173			2846_938.483206915886_3.02383291666666	0.690832	1.99538
4906_966.502140262704_4.43627638497652	0.482356	1.61989					2619_1015.11377373122_3.37208278727445	0.901096	2.4623				2227_481.234743516346_3.08836435969867	0.606515	1.83403				2867_1314.43096843413_4.56957366468842	0.977828	2.65867				4325_1516.14958312186_8.06805787728025	0.740032	2.096			2327_690.387308938103_3.9489937849162	0.689009	1.99174
4856_693.343817755778_3.17318207635009	0.48138	1.61831					3364_873.793696247328_4.63467818957771	0.901023	2.46212				708_586.419345103077_8.47743619436875	0.603967	1.82936				2433_520.270880745164_3.70992790530846	0.977463	2.65771				608_828.294183621814_4.46392814661134	0.739327	2.09452			5242_763.130619875301_6.29686463903743	0.688889	1.9915
1758_450.770274007974_3.23189392361111	0.479414	1.61513					5213_497.507310347118_3.26318613983259	0.90086	2.46172				744_1007.52346194238_4.06928804713804	0.603351	1.82823				3541_949.830093048436_4.82243151881719	0.97687	2.65613				1168_265.252266622983_9.04323668442076	0.738321	2.09242			5371_460.917309017997_3.10419610886189	0.688402	1.99053
4100_605.304759500733_3.86789574366332	0.477762	1.61246					2864_1314.17875585015_4.58034616886285	0.900719	2.46137				674_503.278297068181_3.34553358655616	0.602541	1.82675				5243_763.383681009274_6.29048184642699	0.97619	2.65432				4330_526.304388306327_3.48008675832127	0.736856	2.08936			2104_342.333056217812_8.02488283404659	0.68503	1.98383
3873_1017.68668194523_6.79046596083788	0.476933	1.61113					3384_983.862576688677_5.42995869853917	0.900523	2.46089				3515_870.593785155852_10.1065371443907	0.601611	1.82506				5364_681.126368872764_5.15043242876527	0.975663	2.65293				3920_688.367780466975_4.49991824324324	0.736685	2.089			3173_360.931082545013_3.58160898472596	0.684705	1.98319
1349_434.22927426758_3.27642821805955	0.476264	1.61005					5243_763.383681009274_6.29048184642699	0.897922	2.4545				1322_550.627279788045_11.5593636786188	0.599289	1.82082				3216_406.702336935641_3.17572704918032	0.97469	2.65035				5093_315.191225615785_3.57153506205673	0.735637	2.08681			2848_681.110503982427_2.89942736867943	0.681698	1.97723
3885_328.219032047527_3.05987981157469	0.474905	1.60786					3264_629.365914512548_4.25953497619047	0.897344	2.45308				366_1007.02637936742_3.99912575117371	0.59791	1.81831				5399_688.09200427532_4.09356436781609	0.972962	2.64577				2519_696.367807997319_4.26568660754888	0.734965	2.08541			2171_1206.13192876886_4.29103480890178	0.680943	1.97574
2234_1473.09099941501_6.67732225300092	0.473948	1.60632					2862_589.964285038504_2.80065074487895	0.896184	2.45023				1514_263.236333375927_8.53941963409191	0.597905	1.81831				5002_593.646525294788_3.39011378205128	0.972297	2.64401				1091_1266.67172272602_4.27122657845867	0.733575	2.08251			3399_1084.17335100074_4.09170637325637	0.68047	1.97481
4412_972.732597246912_11.6313463652482	0.473712	1.60595					3931_683.851373141667_3.11289690026954	0.89309	2.44267				2521_1101.81304937705_5.55242298315602	0.59684	1.81637				4803_872.806797968981_6.49203538050734	0.968857	2.63493				172_942.496419990043_7.97293266843973	0.730841	2.07683			4789_973.168902634123_5.35136067390321	0.679821	1.97352
5019_669.109157581232_4.1869445521699	0.472922	1.60468					2238_470.762151286895_4.36862220580994	0.892571	2.4414				2305_834.2667112565_6.0884011825078	0.596655	1.81603				4039_317.694313680928_3.47643719481813	0.966948	2.6299				1322_550.627279788045_11.5593636786188	0.730493	2.0761			1641_718.410577227202_3.57282704678362	0.679433	1.97276
3626_1043.7019232389_6.86816018766755	0.47265	1.60424					1692_873.9460083404_3.92958898071625	0.890918	2.43737				1656_529.590398588443_3.5852412332838	0.596637	1.816				3140_1076.01651926403_3.98336430976431	0.966486	2.62869				405_296.20838452291_3.13994410181106	0.727033	2.06893			5343_526.943906674552_3.45434785809906	0.678414	1.97075
2923_784.171218832928_4.92123476599809	0.472353	1.60376					2867_1314.43096843413_4.56957366468842	0.889891	2.43486				935_635.379706384189_3.48783803030302	0.593713	1.8107				3100_646.978518461827_3.14988241239892	0.965497	2.62609				935_635.379706384189_3.48783803030302	0.72699	2.06884			2882_1064.83934253545_4.06219847449908	0.677907	1.96975
3479_713.441752205977_3.89001711079943	0.469732	1.59956					3100_646.978518461827_3.14988241239892	0.889548	2.43403				5093_315.191225615785_3.57153506205673	0.591891	1.8074				3585_831.504943155059_4.60484292929292	0.96497	2.62471				800_833.448822749065_4.29270819248826	0.726946	2.06875			2129_1010.1552015026_3.98052595549105	0.67778	1.9695
1702_686.367730885054_3.64910417256011	0.469671	1.59947					5373_770.915380894271_4.17301216156235	0.88723	2.42839				409_281.246676135536_8.54048424081451	0.590946	1.8057				1692_873.9460083404_3.92958898071625	0.964022	2.62222				371_390.886908195297_3.24629902626811	0.724943	2.06461			1692_873.9460083404_3.92958898071625	0.672472	1.95907
3522_774.389521972185_3.58358800644567	0.469073	1.59851					5364_681.126368872764_5.15043242876527	0.885352	2.42384				1836_496.269281674968_3.5919181096681	0.590716	1.80528				3286_616.175493442455_6.70448751753155Spectral Match to Hemin cation from NIST14	0.95942	2.61018				5497_401.690414799704_2.89933548934108	0.724818	2.06436			2458_665.838820698327_3.78075236185383	0.671388	1.95695
900_893.509611826523_5.9749864140071	0.466064	1.59371					3140_1076.01651926403_3.98336430976431	0.882052	2.41585				4405_586.314615195799_3.75044024975984	0.588746	1.80173				5222_1454.76057909065_4.47297338164251	0.958823	2.60863				425_456.403017022551_9.60275784990792	0.724263	2.06321			2954_1052.05717259005_3.07855367063492	0.671277	1.95673
4457_554.62509029353_4.31034297218155	0.465086	1.59215					4888_753.892391984766_6.47949448183042	0.881963	2.41564				688_509.278248636933_8.35268211273856	0.588305	1.80093				5391_741.876915787618_4.19628611859838	0.958175	2.60694				624_1153.35743427953_4.33603875473484	0.721917	2.05837			5438_530.770373934522_3.26235645624103	0.670485	1.95518
1898_498.248312866782_3.6600300096339	0.464841	1.59176					3585_831.504943155059_4.60484292929292	0.881748	2.41512				1442_671.686265743986_4.00480433333333	0.587995	1.80037				2619_1015.11377373122_3.37208278727445	0.955114	2.59897				1402_358.707625244174_3.57211455882352	0.718424	2.0512			5051_494.267094935458_3.78114671428571	0.669848	1.95394
2990_547.823421944476_4.80087553389043	0.463639	1.58985					5391_741.876915787618_4.19628611859838	0.880162	2.41129				355_279.168944193976_3.41711553634751Phe-Leu	0.5873	1.79912				3261_646.642701298188_3.1385343734522	0.954365	2.59702				388_1267.00633098517_4.27546233379183	0.716719	2.0477			880_569.363360543422_4.51229588178295	0.663968	1.94249
2878_920.97888409245_4.24078363013698	0.46193	1.58713					4501_802.427207353445_4.53549737442922	0.877687	2.40533				5070_359.268890944692_7.42092238672049	0.586684	1.79802				3099_718.277318945344_2.98002681795998	0.954183	2.59655				2344_390.886831667585_3.22620697093551	0.716589	2.04744			1758_450.770274007974_3.23189392361111	0.663284	1.94116
1760_628.324322926785_4.05738569071193	0.461706	1.58678					1431_386.724558624622_3.31444269911504	0.877263	2.40431				4922_1267.00627811912_4.27010207762556	0.583476	1.79226				2557_907.80639377161_2.90399472106961	0.952617	2.59249				1664_632.892674563296_4.48949479305741	0.715885	2.046			1329_835.76005870078_5.70984644444444	0.663225	1.94104
2338_600.347813156199_3.3055827510917	0.46027	1.5845					2557_907.80639377161_2.90399472106961	0.876503	2.40248				35_429.371778024498_11.0291361664453_	0.579297	1.78478				2163_1454.51287950459_4.47249573529411	0.951967	2.5908				1651_815.405513071862_4.47603931506849	0.714359	2.04288			5243_763.383681009274_6.29048184642699	0.662826	1.94027
4405_586.314615195799_3.75044024975984	0.46021	1.58441					3717_438.730026217738_3.42353720152817	0.875033	2.39896				1613_562.810596109337_4.25198057116105	0.578236	1.78289				4051_591.799343326261_3.35646227185398	0.949799	2.58519				1514_263.236333375927_8.53941963409191	0.714155	2.04246			5434_596.558962575529_4.88020610226724	0.662792	1.9402
2303_536.261147832747_3.13200634578543	0.459599	1.58344					2827_305.167914946063_3.13863625498008	0.874825	2.39846				418_496.27195492612_3.59340238439306	0.575677	1.77833				2131_763.082723517498_3.97443955365622	0.94949	2.58439				5124_828.150505840125_4.4274816263632	0.714005	2.04215			948_740.457807809526_3.75642269392033	0.662149	1.93896
4179_556.296811117242_3.17279922928709	0.458676	1.58198					1348_288.671566338048_3.45279203758654	0.873777	2.39594				2605_437.23906962944_3.2457666890681	0.574284	1.77586				3177_898.931592232061_4.40081911830858	0.947884	2.58024				4405_586.314615195799_3.75044024975984	0.712963	2.04003			2879_641.997348992166_3.008361002331	0.66176	1.9382
430_586.311504362242_3.75686399235912	0.457247	1.57972					3261_646.642701298188_3.1385343734522	0.873597	2.39551				1180_671.354463528535_3.98274789351852	0.570076	1.7684				3384_983.862576688677_5.42995869853917	0.946636	2.57703				2903_296.197782746568_3.06881554778554Descladinose Azithromycin	0.712629	2.03935			5152_456.68840696577_3.19063864878291	0.661365	1.93743
3086_690.038866711487_4.5659339229025	0.456465	1.57848					1703_1007.26969911055_4.72873471636193	0.873081	2.39428				311_861.384396206479_3.85712902222222	0.568981	1.76647				2955_623.630823399002_4.59239461651917	0.94591	2.57516				708_586.419345103077_8.47743619436875	0.7121	2.03827			3100_646.978518461827_3.14988241239892	0.661176	1.93707
3382_837.745429972465_3.99293456531846	0.455368	1.57675					1335_752.9223044677_3.93549698180203	0.872527	2.39295				4390_382.263339261814_6.18207205230496	0.568499	1.76562				2228_1448.76334914583_4.46692251671442	0.945667	2.57453				744_1007.52346194238_4.06928804713804	0.710502	2.03501			2326_533.732389108355_3.34516429263566	0.659981	1.93475
3263_419.236235458113_3.40349609412906	0.454371	1.57518					4961_605.31806479818_3.04562689888727	0.872366	2.39257				5166_678.481621948428_7.31864882691455	0.568341	1.76534				3931_683.851373141667_3.11289690026954	0.945104	2.57308				5050_804.414591384058_5.34217469798657	0.709788	2.03356			1320_836.014749784791_5.70597257636122	0.659903	1.9346
2072_576.289776888532_2.93631635491606	0.453835	1.57434					2986_416.386654127059_11.975433519553	0.872164	2.39208				529_295.113665536862_3.75949818503763	0.56731	1.76352				1431_386.724558624622_3.31444269911504	0.940201	2.5605				598_1159.61024395513_4.47513052434457	0.709714	2.03341			3407_555.294699280522_3.94453380681818	0.659083	1.93302
454_426.356490701413_7.72357727487034Spectral Match to Oleoyl L-carnitine from NIST14	0.452726	1.57259					3541_949.830093048436_4.82243151881719	0.870964	2.38921				1355_576.342914414167_3.55401407599309	0.567094	1.76314				3364_873.793696247328_4.63467818957771	0.938762	2.55681				873_1308.6936896339_4.00517443019943	0.708398	2.03074			3993_541.28730971936_3.67422257142857	0.658198	1.93131
3390_668.338335721116_3.3323320256776	0.449235	1.56711					2131_763.082723517498_3.97443955365622	0.869136	2.38485				1530_1160.50533006868_3.85910711472181	0.564278	1.75818				2236_1064.50673488446_4.04066326530612	0.938435	2.55598				3367_674.901305825845_4.77609188829787	0.708172	2.03028			5135_675.856221755178_3.06829545867393	0.657995	1.93092
1950_437.242456446885_6.1606610218978	0.448721	1.56631					3177_898.931592232061_4.40081911830858	0.868144	2.38248				4991_910.472366618578_5.46000506666666	0.563546	1.75689				631_828.150942899616_4.4571232766761	0.937919	2.55466				3491_1267.3398819552_4.28458492063491	0.707796	2.02951			2957_335.859372921904_3.3814939842209	0.657551	1.93006
4130_385.70512637669_3.88599282888229	0.447738	1.56477					3099_718.277318945344_2.98002681795998	0.867211	2.38026				484_315.191945359333_3.62490673758865	0.563522	1.75685				5327_469.765755533527_3.88175263028514	0.937895	2.5546				409_281.246676135536_8.54048424081451	0.707575	2.02907			5470_586.659629161276_3.51861730205279	0.655905	1.92689
2291_425.720690458172_3.06365662267839	0.447349	1.56416					2458_665.838820698327_3.78075236185383	0.866842	2.37939				3726_484.43404481547_11.9837559290382	0.562783	1.75555				2458_665.838820698327_3.78075236185383	0.934231	2.54526				3638_1006.52615072179_3.97940395439107	0.702337	2.01846			2830_530.764797142502_3.38466301633045	0.655311	1.92574
2541_636.095341762939_4.38437228438228	0.446398	1.56267					3529_677.023598200647_2.98110030473511	0.864179	2.37306				5102_1007.02696274505_3.98802244318182	0.561838	1.75389				2842_945.485656999436_2.97019022319262	0.932924	2.54193				593_711.537966763809_8.45059305555554	0.702078	2.01794			3206_821.084870855767_2.90239024691358	0.647053	1.9099
2171_1206.13192876886_4.29103480890178	0.445434	1.56117					2327_690.387308938103_3.9489937849162	0.864163	2.37302				2876_833.581667935148_4.47806956417624	0.561224	1.75282				3266_361.932793104343_2.86532980307396	0.932046	2.5397				1530_1160.50533006868_3.85910711472181	0.700809	2.01538			3569_397.211113981325_3.95457619047619	0.645822	1.90755
2237_1196.68885889388_6.39895717529518	0.444344	1.55947					5327_469.765755533527_3.88175263028514	0.862634	2.36939				1645_578.80847585082_4.2360034617148	0.560793	1.75206				5434_596.558962575529_4.88020610226724	0.930851	2.53667				2337_585.82296848722_3.14633824511206	0.700101	2.01396			5253_870.800123681555_5.1871781846427	0.644432	1.9049
4142_379.218045674915_3.23362044534413	0.441587	1.55517					5434_596.558962575529_4.88020610226724	0.861776	2.36736				3625_332.148199709776_3.35140343072155Massbank:EA027611 Ciprofloxacin|1-cyclopropyl-6-fluoro-4-keto-7-piperazin-4-ium-1-yl-quinoline-3-carboxylate	0.560446	1.75145				3254_879.48141132897_4.7197672978027	0.927977	2.52939				2175_379.279437583384_8.53218799378605	0.697783	2.00929			4400_506.287173274507_3.73405733525733	0.64425	1.90456
3146_499.243818145145_3.84098023640661	0.439719	1.55227					2955_623.630823399002_4.59239461651917	0.859444	2.36185				4155_350.117445147424_4.38201280056577	0.558435	1.74794				2327_690.387308938103_3.9489937849162	0.927827	2.52901				311_861.384396206479_3.85712902222222	0.697357	2.00844			5391_741.876915787618_4.19628611859838	0.642621	1.90146
1962_734.450642809523_3.68314191138587	0.439305	1.55163					4580_672.358159514533_4.52702529843893	0.855615	2.35282				317_861.132533127831_3.85714276813529	0.558123	1.74739				3108_1222.37891399019_4.85069878603944	0.926247	2.52502				5042_873.464037553335_4.02183222222222	0.69538	2.00447			1896_1343.46363694347_4.44866892025755	0.642488	1.90121
877_227.48935335781_2.84118740253411	0.438501	1.55038					2236_1064.50673488446_4.04066326530612	0.855615	2.35282				1419_415.228727739252_3.05375061391541	0.555725	1.7432				5373_770.915380894271_4.17301216156235	0.925868	2.52406				1756_883.927698047827_3.77833931506849	0.69126	1.99623			5441_803.895905531646_4.59079182263815	0.642086	1.90044
5222_1454.76057909065_4.47297338164251	0.437945	1.54952					2326_533.732389108355_3.34516429263566	0.854541	2.35029				5361_636.096411443192_4.19935768136557	0.55545	1.74272				3423_531.957186763493_4.19108888888888	0.925443	2.52299				2690_333.069976461731_4.35521708138932	0.690859	1.99543			5256_646.623275730359_3.9540975770925	0.641371	1.89908
947_340.188955241427_3.56349910836762	0.436971	1.54801					5222_1454.76057909065_4.47297338164251	0.853339	2.34747				325_282.277932089679_6.61412122027815	0.555034	1.742				4501_802.427207353445_4.53549737442922	0.924235	2.51994				1836_496.269281674968_3.5919181096681	0.690055	1.99382			5292_1349.209037636_4.41448004451038	0.640637	1.89769
3136_882.727238948616_9.57319660826593	0.435779	1.54617					3055_801.916882388413_3.01262608299133	0.852235	2.34488				3328_567.628604597889_2.93556704035874	0.554886	1.74174				3717_438.730026217738_3.42353720152817	0.923768	2.51876				1212_1007.02625576098_4.0030639702464	0.688919	1.99156			5327_469.765755533527_3.88175263028514	0.640037	1.89655
2409_484.571931738017_3.56523531280547	0.435456	1.54567					3266_361.932793104343_2.86532980307396	0.851707	2.34364				1797_1102.06272979061_5.54885894200973	0.554462	1.741				4961_605.31806479818_3.04562689888727	0.922769	2.51625				133_766.567535051281_11.9232125940681Spectral Match to Eicosapentaenoyl PAF C-16 from NIST14	0.688695	1.99112			3385_860.449712467781_5.2278810738255	0.639559	1.89564
3429_341.194496213017_3.52157612372051	0.43443	1.54408					1329_835.76005870078_5.70984644444444	0.850319	2.34039				480_304.169874043362_3.20660110659439	0.552544	1.73767				2326_533.732389108355_3.34516429263566	0.922626	2.51589				1926_677.552403062302_7.99612758310871	0.688563	1.99085			4507_878.6154570372_10.2718888081395	0.638894	1.89438
523_539.251460795378_4.11414316239316	0.434268	1.54383					3423_531.957186763493_4.19108888888888	0.850135	2.33996				1517_877.460791767607_5.38299008410801	0.551867	1.73649				343_517.79380565513_3.92267602212602	0.922478	2.51552				837_688.368629070169_4.55529611933602	0.687052	1.98785			5387_716.685292618684_4.48843668111753	0.638437	1.89352
975_1166.60665466178_4.4735753418199	0.432768	1.54152					5441_803.895905531646_4.59079182263815	0.848684	2.33657				873_1308.6936896339_4.00517443019943	0.551274	1.73546				2827_305.167914946063_3.13863625498008	0.922053	2.51445				1228_421.268157719845_8.78382903939796	0.687016	1.98777			5480_299.498393439844_2.91046280518186	0.637408	1.89157
1906_1472.84124067081_6.68754179138322	0.432473	1.54106					4953_555.292741969355_3.91456962858486	0.848262	2.33558				1092_352.837527042037_3.52789429760156	0.550736	1.73453				3584_798.22272822755_4.71766067821067	0.921678	2.51351				2028_524.363033746298_3.5979453642384	0.685686	1.98513			5213_497.507310347118_3.26318613983259	0.637127	1.89104
3122_291.161933637875_3.0858416777335Massbank:EA019912 Trimethoprim|2,4-Diamino-5-(3,4,5-trimethoxybenzyl)pyrimidine|5-[(3,4,5-trimethoxyphenyl)methyl]pyrimidine-2,4-diamine	0.432138	1.54055					2842_945.485656999436_2.97019022319262	0.847596	2.33403				5042_873.464037553335_4.02183222222222	0.550014	1.73328				1646_482.93501535543_3.78509830885625	0.921536	2.51315				4124_379.279474002976_8.51930254875885	0.684864	1.9835			1752_562.81162579072_4.13081477377654SCH-378199_47738_dereplictor_pv_6.19652e-13	0.636322	1.88952
4107_1052.99826720582_6.19600048694111	0.431089	1.53893					2163_1454.51287950459_4.47249573529411	0.847056	2.33277				1690_1156.60346601775_4.26866067146282	0.549881	1.73305				5441_803.895905531646_4.59079182263815	0.919007	2.5068				1197_272.199544950244_6.20938806275579NHQ	0.684495	1.98277			3845_638.954490785587_8.65398937934725	0.635922	1.88876
1053_544.286240994827_3.35155326190476	0.430969	1.53875					2601_570.421241721661_4.52264489208632	0.844301	2.32635				172_942.496419990043_7.97293266843973	0.548872	1.7313				2854_801.341606291716_3.28013198883815	0.915659	2.49842				317_861.132533127831_3.85714276813529	0.684263	1.98231			1428_548.309758036075_3.36726975483262	0.634062	1.88525
2917_669.108963522285_4.22142961142322	0.429539	1.53655					1896_1343.46363694347_4.44866892025755	0.844021	2.3257				453_673.526495337037_9.05910872685185	0.548372	1.73043				1329_835.76005870078_5.70984644444444	0.914998	2.49677				2833_264.188576688001_3.35646119754832	0.68194	1.97771			2557_907.80639377161_2.90399472106961	0.633066	1.88338
4622_425.762698781189_3.24866600877193	0.429469	1.53644					3385_860.449712467781_5.2278810738255	0.843541	2.32458				4757_941.037849087662_5.54861855304039	0.547066	1.72817				1896_1343.46363694347_4.44866892025755	0.913264	2.49244				627_636.210895250088_3.32744346910112	0.681521	1.97688			3430_526.77773044388_4.65522531769305	0.632926	1.88311
4189_788.418014920342_3.25328856255969	0.429408	1.53635					2854_801.341606291716_3.28013198883815	0.841146	2.31902				3920_688.367780466975_4.49991824324324	0.546197	1.72667				3385_860.449712467781_5.2278810738255	0.912482	2.4905				4135_699.221871345553_4.39077038626609	0.680838	1.97553			875_641.976542511541_3.02250397701149	0.632015	1.8814
3991_544.518599052452_3.71748824233716	0.428347	1.53472					2228_1448.76334914583_4.46692251671442	0.835817	2.3067				901_231.165857747544_2.73499988753936	0.54421	1.72325				4580_672.358159514533_4.52702529843893	0.911296	2.48754				423_429.371788219906_11.8150738031914	0.680743	1.97535			5262_596.810619999469_4.87906036781609	0.631007	1.8795
3066_1206.38292397556_4.30569238653001	0.427782	1.53385					4664_1015.45094853396_3.37708617886178	0.835392	2.30572				1679_1124.63250441973_4.27425631551362	0.543199	1.72151				3412_841.439942312662_4.03805720657277	0.906642	2.47599				575_617.238945042076_3.30316323328786	0.680605	1.97507			4624_773.408750061756_4.57217642663043	0.630821	1.87915
3784_1150.28711567014_7.0571147045557	0.42724	1.53302					5292_1349.209037636_4.41448004451038	0.835379	2.30569				316_300.288649872562_6.60866637892873	0.542621	1.72051				4953_555.292741969355_3.91456962858486	0.905311	2.4727				2605_437.23906962944_3.2457666890681	0.680426	1.97472			3879_563.252682129653_3.3025106685633	0.630763	1.87904
3000_700.366131496252_4.35460154195011	0.426859	1.53244					2427_539.754959695744_3.65222958152957	0.834358	2.30333				1182_319.145807245401_2.95291372682044	0.541338	1.7183				5292_1349.209037636_4.41448004451038	0.902902	2.46675				947_340.188955241427_3.56349910836762	0.679657	1.9732			1489_780.577486997691_11.4180360534124	0.630658	1.87885
3159_742.355798092329_3.47405653685674	0.426196	1.53142					3254_879.48141132897_4.7197672978027	0.834249	2.30308				4330_526.304388306327_3.48008675832127	0.541278	1.7182				2986_416.386654127059_11.975433519553	0.902867	2.46666				1435_345.209516354588_3.87130210573477	0.678988	1.97188			2322_665.365503835472_4.5706869047619	0.630009	1.87763
1696_249.820450457197_2.79709809753483	0.426034	1.53117					3631_398.208130799106_3.2972550420168	0.833435	2.30121				454_426.356490701413_7.72357727487034Spectral Match to Oleoyl L-carnitine from NIST14	0.540906	1.71756				3529_677.023598200647_2.98110030473511	0.901425	2.46311				606_1159.01173713778_4.45935436619718	0.678856	1.97162			3079_1023.54946928399_2.96095739051094	0.628197	1.87423
2160_730.127327917248_2.89069358223523	0.425626	1.53055					3334_817.399870936503_3.24308186480186	0.832407	2.29884				400_305.246145879604_8.446232315183715S-Hydroxy-6E,8Z,11Z-eicosatrienoic acid	0.540405	1.7167				988_1304.43821542885_4.54676603406326	0.901402	2.46305				636_954.762031432222_4.2724863922627	0.676454	1.96689			3585_831.504943155059_4.60484292929292	0.625732	1.86961
4160_431.234699779985_2.84872148401826	0.425399	1.5302					3108_1222.37891399019_4.85069878603944	0.832105	2.29815				1926_677.552403062302_7.99612758310871	0.539134	1.71452				1053_544.286240994827_3.35155326190476	0.900241	2.4602				1612_449.773726020079_4.13366555719921	0.675548	1.96511			3261_646.642701298188_3.1385343734522	0.624401	1.86713
478_1234.98885634273_4.27205921625544	0.424877	1.5294					3584_798.22272822755_4.71766067821067	0.831545	2.29687				2497_877.964319454783_5.38732501106684	0.538495	1.71343				3596_552.03019355415_3.6457196551724	0.898454	2.4558				418_496.27195492612_3.59340238439306	0.675342	1.9647			1613_562.810596109337_4.25198057116105	0.624311	1.86696
3499_303.185709018533_3.51261919802867	0.424266	1.52847					875_641.976542511541_3.02250397701149	0.83112	2.29589				414_697.705823468559_3.88376239140375	0.538465	1.71337				875_641.976542511541_3.02250397701149	0.898335	2.45551				484_315.191945359333_3.62490673758865	0.674289	1.96264			2862_589.964285038504_2.80065074487895	0.624027	1.86643
1131_291.152709386486_3.1003296320922Massbank:EA019912 Trimethoprim|2,4-Diamino-5-(3,4,5-trimethoxybenzyl)pyrimidine|5-[(3,4,5-trimethoxyphenyl)methyl]pyrimidine-2,4-diamine	0.424007	1.52807					631_828.150942899616_4.4571232766761	0.830853	2.29528				3491_1267.3398819552_4.28458492063491	0.538345	1.71317				4888_753.892391984766_6.47949448183042	0.897922	2.4545				336_358.707186642179_3.62913455882353	0.672397	1.95893			2761_665.360978369402_4.57733054029303	0.623358	1.86518
4784_1054.24633798552_6.51198053691275	0.423211	1.52686					3412_841.439942312662_4.03805720657277	0.828961	2.29094				1752_562.81162579072_4.13081477377654SCH-378199_47738_dereplictor_pv_6.19652e-13	0.537858	1.71234				716_500.778975852854_3.59446481748318	0.896675	2.45144				1460_437.240814069494_3.13282346521146	0.669398	1.95306			3177_898.931592232061_4.40081911830858	0.622917	1.86436
3578_782.143089915093_5.05762335190343	0.422048	1.52508					5371_460.917309017997_3.10419610886189	0.827043	2.28655				3756_318.177754902333_3.55409726775955Leu-Trp	0.535621	1.70851				3209_717.683170054613_3.9903071463534	0.895528	2.44863				4991_910.472366618578_5.46000506666666	0.668346	1.95101			3066_1206.38292397556_4.30569238653001	0.62273	1.86401
4291_1490.16915765004_7.98446352973267	0.421578	1.52437					1053_544.286240994827_3.35155326190476	0.824399	2.28051				1298_481.236103175724_3.13486865671641	0.535574	1.70843				2839_545.623823522702_3.59199722222222	0.893911	2.44467				4390_382.263339261814_6.18207205230496	0.667497	1.94935			3536_1015.03447819725_3.03842621167161	0.620053	1.85903
1757_275.666737078069_3.14929082591493	0.42048	1.52269					5323_665.36723129793_4.44933167358229	0.824084	2.27979				2118_740.896606514465_5.13612473404255	0.534809	1.70712				2847_687.299970600698_3.21620313837375	0.893483	2.44363				1729_403.200719503175_3.52560074696545	0.664531	1.94358			2131_763.082723517498_3.97443955365622	0.61928	1.85759
1698_287.169121799612_3.14733050022133	0.417358	1.51795					5051_494.267094935458_3.78114671428571	0.824023	2.27965				1091_1266.67172272602_4.27122657845867	0.534518	1.70662				2160_730.127327917248_2.89069358223523	0.892071	2.44018				2521_1101.81304937705_5.55242298315602	0.66294	1.94049			3423_531.957186763493_4.19108888888888	0.618048	1.8553
4709_561.286893697527_4.72739694405265	0.416878	1.51722					343_517.79380565513_3.92267602212602	0.822892	2.27708				1703_1007.26969911055_4.72873471636193	0.534184	1.70606				4664_1015.45094853396_3.37708617886178	0.889059	2.43284				1388_954.508161331621_4.27483786361468	0.661737	1.93816			4037_773.408155960536_4.76837807136404	0.616806	1.853
1654_878.438848831955_3.41580562647753	0.416342	1.5164					1320_836.014749784791_5.70597257636122	0.821453	2.2738				361_245.184916189311_3.043751605288	0.533988	1.70572				3334_817.399870936503_3.24308186480186	0.886731	2.42718				2302_1043.08100003791_6.10131724214254	0.659715	1.93424			2361_838.428933164555_3.10727288765088	0.616212	1.8519
5232_406.195579542614_3.81694800285306	0.416275	1.5163					3596_552.03019355415_3.6457196551724	0.82074	2.27218				3190_519.78184131037_4.02932846715328	0.532185	1.70265				4221_647.458480511652_11.7482610814419	0.8854	2.42395				1419_415.228727739252_3.05375061391541	0.659282	1.9334			1612_449.773726020079_4.13366555719921	0.615885	1.85129
2066_556.304982117863_3.11395999511241	0.415013	1.51439					2847_687.299970600698_3.21620313837375	0.820058	2.27063				947_340.188955241427_3.56349910836762	0.532162	1.70261				1663_878.4638841738_3.76247975679541	0.884791	2.42248				1092_352.837527042037_3.52789429760156	0.658129	1.93118			5257_452.87511011577_3.45413642143505	0.615491	1.85057
2335_604.865100863823_5.24829168900804	0.414905	1.51423					5253_870.800123681555_5.1871781846427	0.81837	2.2668				2631_400.715387372143_2.89014206114398	0.531765	1.70193				2601_570.421241721661_4.52264489208632	0.884105	2.42082				4757_941.037849087662_5.54861855304039	0.657345	1.92966			3140_1076.01651926403_3.98336430976431	0.614612	1.84894
4354_318.185091806976_3.69698636363636Leu-Trp	0.413855	1.51264					2359_386.721163680844_3.21020316176471	0.817727	2.26535				1202_329.150899927074_3.22623817777778	0.531721	1.70186				800_833.448822749065_4.29270819248826	0.883784	2.42004				5118_972.73236278589_9.76717045993361	0.657196	1.92937			2828_541.290376649378_3.62449037356322	0.613461	1.84681
1316_530.313654290325_3.60171698482623	0.413622	1.51228					5262_596.810619999469_4.87906036781609	0.815119	2.25945				339_697.905535085161_3.88487478972997	0.530118	1.69913				3055_801.916882388413_3.01262608299133	0.883139	2.41848				453_673.526495337037_9.05910872685185	0.657165	1.92932			2854_801.341606291716_3.28013198883815	0.612829	1.84565
91_827.67075009051_9.13321017287233	0.413572	1.51221					1663_878.4638841738_3.76247975679541	0.815006	2.25919				5017_350.117024012624_3.05821773475744	0.529813	1.69861				5371_460.917309017997_3.10419610886189	0.880831	2.4129				1666_1255.67254710197_4.40169925444925	0.654354	1.9239			4974_641.976852912751_3.00650859553124	0.612636	1.84529
1794_558.263205000062_3.37094562801932	0.412965	1.51129					3209_717.683170054613_3.9903071463534	0.814293	2.25758				3979_1101.56063661926_5.54815019999999	0.529124	1.69745				5051_494.267094935458_3.78114671428571	0.880794	2.41282				619_1046.05089626673_6.21913808255658	0.654306	1.92381			2774_555.434575388867_9.72020379746834	0.611447	1.8431
1393_415.225069733015_3.05106958041958	0.412661	1.51083					988_1304.43821542885_4.54676603406326	0.813374	2.25551				1729_403.200719503175_3.52560074696545	0.52622	1.69252				5253_870.800123681555_5.1871781846427	0.880628	2.41242				620_956.250761514436_4.27601326340325	0.653911	1.92305			1356_544.287448000393_3.67189694602272	0.610654	1.84164
3509_878.805887269551_4.04578199464524	0.412062	1.50993					3163_439.240166229415_3.74401228070175	0.813306	2.25535				133_766.567535051281_11.9232125940681Spectral Match to Eicosapentaenoyl PAF C-16 from NIST14	0.523888	1.68858				2239_624.132811877247_4.59478641356256	0.879744	2.41028				580_718.550945230991_9.75454271575613	0.652836	1.92098			2864_1314.17875585015_4.58034616886285	0.610298	1.84098
1308_544.295805773309_3.6588190033381	0.409507	1.50607					4221_647.458480511652_11.7482610814419	0.812925	2.25449				608_828.294183621814_4.46392814661134	0.523668	1.68821				5262_596.810619999469_4.87906036781609	0.879477	2.40964				2037_1035.7916929418_4.83956732967535	0.652661	1.92065			5413_775.351623470422_2.96476133919843	0.609234	1.83902
3256_879.236944626079_4.72917546554934	0.408361	1.50435					5135_675.856221755178_3.06829545867393	0.81281	2.25423				4248_1570.1778347443_8.27613675516224	0.52328	1.68755				2877_853.18269220221_2.97147937219731	0.879374	2.40939				5440_740.900498469286_4.57638610004426	0.650055	1.91565			1670_978.460662656751_4.65159008945385	0.608579	1.83782
2566_544.295684329753_3.43371068007663	0.408203	1.50411					4624_773.408750061756_4.57217642663043	0.812727	2.25405				1460_437.240814069494_3.13282346521146	0.523151	1.68734				1320_836.014749784791_5.70597257636122	0.879342	2.40931				2118_740.896606514465_5.13612473404255	0.648899	1.91343			1638_628.333346857857_4.35190550807217	0.607829	1.83644
4174_627.322993642709_2.98826683673469	0.407769	1.50346					2877_853.18269220221_2.97147937219731	0.81269	2.25396				5118_972.73236278589_9.76717045993361	0.522997	1.68708				4624_773.408750061756_4.57217642663043	0.875949	2.40115				4127_636.344950889214_4.33603539377289	0.648651	1.91296			3434_1052.54251238161_4.62076201438848	0.607544	1.83592
1096_357.298876532_8.49684729609928Spectral Match to Monoelaidin from NIST14	0.406754	1.50193					1646_482.93501535543_3.78509830885625	0.811022	2.25021				388_1267.00633098517_4.27546233379183	0.522705	1.68658				3631_398.208130799106_3.2972550420168	0.875884	2.401				1298_481.236103175724_3.13486865671641	0.647234	1.91025			5130_727.068393410535_4.08708924284395	0.606525	1.83405
1329_835.76005870078_5.70984644444444	0.406631	1.50175					2839_545.623823522702_3.59199722222222	0.808988	2.24563				1195_303.230552955201_7.1626017065602812S-Hydroxy-5Z,8Z,10E,14Z-eicosatetraenoic acid	0.521159	1.68398				1402_358.707625244174_3.57211455882352	0.875711	2.40058				2221_1449.51419186846_4.48612346840328	0.645865	1.90764			4966_1030.54687473882_4.71814680851063	0.606165	1.83339
2207_910.498116829529_4.74884482200647	0.405749	1.50043					716_500.778975852854_3.59446481748318	0.808388	2.24429				4555_298.216073588246_6.50356538643906C11:DB UHQ aka 2-undecenyl-quinoloin-4(1H)-one position of double bond unknown	0.51963	1.68141				3504_880.63139653275_10.0909082104228	0.874325	2.39726				2671_559.344252627479_3.03907065684469	0.645033	1.90605			2867_1314.43096843413_4.56957366468842	0.606105	1.83328
1314_632.318406269693_3.13236078014184	0.405435	1.49996					2160_730.127327917248_2.89069358223523	0.807407	2.24209				1335_752.9223044677_3.93549698180203	0.519569	1.6813				3114_779.062947259067_5.24318157308377	0.873174	2.3945				5008_292.066250471451_5.08749633333333	0.644579	1.90518			5165_417.889427033146_2.98084767050912	0.605796	1.83271
2857_334.679880872707_2.74401906187625	0.405162	1.49955					4974_641.976852912751_3.00650859553124	0.806271	2.23954				593_711.537966763809_8.45059305555554	0.519348	1.68093				4974_641.976852912751_3.00650859553124	0.871623	2.39079				2631_400.715387372143_2.89014206114398	0.643321	1.90279			1663_878.4638841738_3.76247975679541	0.603797	1.82905
4093_403.247502086452_3.15154484848484	0.404695	1.49885					3407_555.294699280522_3.94453380681818	0.805132	2.23699				624_1153.35743427953_4.33603875473484	0.519081	1.68048				1228_421.268157719845_8.78382903939796	0.871152	2.38966				856_425.89297655628_3.11798493408662	0.642732	1.90167			3932_836.014551339994_5.83827209663121	0.603263	1.82807
2252_539.423884279934_11.0283909435751	0.402271	1.49522					3884_618.351073704327_5.28639823717948	0.803471	2.23328				4127_636.344950889214_4.33603539377289	0.518199	1.679				5135_675.856221755178_3.06829545867393	0.869059	2.38466				1195_303.230552955201_7.1626017065602812S-Hydroxy-5Z,8Z,10E,14Z-eicosatetraenoic acid	0.642724	1.90165			2271_630.3764538347_3.54328156130268	0.603208	1.82797
2371_622.814549184117_2.96851804054053	0.401847	1.49458					1356_544.287448000393_3.67189694602272	0.80338	2.23308				2684_271.031972070894_3.29182699530516Sulfamethizole	0.517405	1.67767				1356_544.287448000393_3.67189694602272	0.868517	2.38337				486_585.826435866569_3.24376976090014	0.641309	1.89896			2877_853.18269220221_2.97147937219731	0.602812	1.82725
1345_511.518451425593_3.70179506944444	0.400047	1.4919					3114_779.062947259067_5.24318157308377	0.798772	2.22281				580_718.550945230991_9.75454271575613	0.517312	1.67751				983_1304.6875332271_4.54352910165484	0.865962	2.37729				5066_314.301353249481_7.36774742351046	0.640563	1.89755			5235_1081.56123674024_3.70699399707174	0.602573	1.82681
2497_877.964319454783_5.38732501106684	0.399407	1.49094					2239_624.132811877247_4.59478641356256	0.796882	2.21861				4255_1542.16852894001_8.30657580834802	0.517261	1.67743				1435_345.209516354588_3.87130210573477	0.865785	2.37687				3328_567.628604597889_2.93556704035874	0.640508	1.89745			2248_408.228993658518_3.77457064393939	0.602485	1.82665
436_926.241749440478_4.26149644538606	0.398981	1.4903					3879_563.252682129653_3.3025106685633	0.793277	2.21063				2302_1043.08100003791_6.10131724214254	0.516285	1.67579				5200_882.463707709884_4.98573044263775	0.86537	2.37588				602_1449.2643896437_4.47849961904762	0.639146	1.89486			1778_439.23856773655_3.76934457104557	0.600835	1.82364
1806_895.450310516912_3.10369491606714	0.398837	1.49009					5387_716.685292618684_4.48843668111753	0.792681	2.20931				598_1159.61024395513_4.47513052434457	0.514047	1.67204				3953_455.001123421845_3.34706437556154	0.864852	2.37465				2228_1448.76334914583_4.46692251671442	0.638835	1.89427			2238_470.762151286895_4.36862220580994	0.599664	1.82151
3094_1083.83898470417_4.09158087016574	0.398805	1.49004					3953_455.001123421845_3.34706437556154	0.791198	2.20604				423_429.371788219906_11.8150738031914	0.513309	1.67081				600_1449.01458066761_4.47095596089652	0.862735	2.36963				400_305.246145879604_8.446232315183715S-Hydroxy-6E,8Z,11Z-eicosatrienoic acid	0.636068	1.88904			5364_681.126368872764_5.15043242876527	0.59937	1.82097
1999_702.315238088874_4.23804120827456	0.398783	1.49001					3155_1144.1290286041_3.95225341394025	0.788906	2.20099				3335_715.373502023644_4.30068874369554	0.512845	1.67003				2359_386.721163680844_3.21020316176471	0.862685	2.36951				3322_752.388405240261_3.71553656821378	0.63592	1.88876			4026_726.02124887052_9.41790018621974	0.597832	1.81817
3467_841.418815693364_4.69806349749202	0.398228	1.48918					1895_1343.7109583261_4.44762415112386	0.786976	2.19674				2721_401.692033335803_2.96603822827124	0.512633	1.66968				2427_539.754959695744_3.65222958152957	0.861341	2.36633				635_628.229084385357_3.30216890301318	0.635323	1.88763			3194_1283.54607323376_3.7742005764411	0.596608	1.81595
3398_719.376114756416_4.2202249543379	0.396973	1.48732					1402_358.707625244174_3.57211455882352	0.783719	2.1896				3951_872.387449615981_3.85488136729222	0.511827	1.66834				5361_636.096411443192_4.19935768136557	0.861043	2.36563				909_454.387521403111_8.55264656264133	0.634578	1.88623			2341_450.972547584203_3.56151351111111	0.596432	1.81563
2131_763.082723517498_3.97443955365622	0.395662	1.48537					2713_965.971626259434_3.9022002112676	0.782074	2.186				4439_886.615456689634_11.6115017871017	0.511548	1.66787				3407_555.294699280522_3.94453380681818	0.859543	2.36208				480_304.169874043362_3.20660110659439	0.634352	1.8858			2236_1064.50673488446_4.04066326530612	0.596181	1.81517
2274_430.258332179657_2.9254665707434	0.393551	1.48224					3087_812.612415574282_2.98553674540682	0.779982	2.18143				430_586.311504362242_3.75686399235912	0.510597	1.66629				507_622.662754826411_3.60468284169124	0.858895	2.36055				600_1449.01458066761_4.47095596089652	0.632395	1.88211			2847_687.299970600698_3.21620313837375	0.595309	1.81359
1311_328.219084571513_3.07457035040431	0.392866	1.48122					983_1304.6875332271_4.54352910165484	0.779161	2.17964				4387_906.141102566596_7.28098390567765	0.510561	1.66623				5323_665.36723129793_4.44933167358229	0.858229	2.35898				631_828.150942899616_4.4571232766761	0.631624	1.88066			5309_714.867607884006_3.33392917222963	0.593945	1.81112
2559_412.227367311957_3.06149970845481	0.391643	1.47941					1849_741.37683759297_4.20527529599271	0.77914	2.1796				800_833.448822749065_4.29270819248826	0.510229	1.66567				608_828.294183621814_4.46392814661134	0.856723	2.35543				5020_1266.16918901092_4.5477534691897	0.630305	1.87818			3266_361.932793104343_2.86532980307396	0.593235	1.80983
707_1053.50070010388_6.19385268888887	0.39143	1.47909					5200_882.463707709884_4.98573044263775	0.778205	2.17756				837_688.368629070169_4.55529611933602	0.509888	1.66511				1849_741.37683759297_4.20527529599271	0.856461	2.35481				325_282.277932089679_6.61412122027815	0.629949	1.87751			3264_629.365914512548_4.25953497619047	0.590692	1.80524
4290_1516.17777846451_8.02670396426576	0.390798	1.47816					5165_417.889427033146_2.98084767050912	0.776775	2.17445				5124_828.150505840125_4.4274816263632	0.509681	1.66476				3155_1144.1290286041_3.95225341394025	0.856426	2.35473				3335_715.373502023644_4.30068874369554	0.62979	1.87722			1895_1343.7109583261_4.44762415112386	0.59068	1.80522
2077_424.340738873315_7.22140587412587	0.389934	1.47688					1228_421.268157719845_8.78382903939796	0.776655	2.17419				3322_752.388405240261_3.71553656821378	0.508029	1.66201				3098_729.879607323432_2.91721747638327	0.855866	2.35341				36_769.585611348639_9.62230406666665_PC(17:1/18:2); [M+H]+ C43H81N1O8P1	0.627821	1.87352			4221_647.458480511652_11.7482610814419	0.590636	1.80514
69_577.443977628164_9.89825287981859	0.388499	1.47477					800_833.448822749065_4.29270819248826	0.775957	2.17267				1651_815.405513071862_4.47603931506849	0.506554	1.65956				2853_1308.94537873724_4.54603994591937	0.85556	2.35269				1637_582.96868782749_3.84009014241211	0.627645	1.87319			5302_526.311950549321_7.95800455953961	0.58995	1.8039
2570_833.401407216895_3.84378178082191	0.388304	1.47448					2853_1308.94537873724_4.54603994591937	0.772872	2.16598				1962_734.450642809523_3.68314191138587	0.506165	1.65892				2713_965.971626259434_3.9022002112676	0.855202	2.35185				1653_437.480171377982_3.83941436781609	0.62715	1.87227			3099_718.277318945344_2.98002681795998	0.589199	1.80254
1369_524.282720035908_3.5069005352798	0.387879	1.47385					4698_530.765552724047_3.34787634099617	0.772459	2.16508				3638_1006.52615072179_3.97940395439107	0.505277	1.65744				1895_1343.7109583261_4.44762415112386	0.85355	2.34797				1661_680.86898384387_4.3985792276964	0.626801	1.87161			5208_390.700378951073_3.65504330357142	0.588715	1.80167
3277_835.760153716494_5.77253639184397	0.387263	1.47294					3064_831.354592156109_3.54845134073046	0.772182	2.16448				343_517.79380565513_3.92267602212602	0.504364	1.65593				213_970.716994134422_9.96911566666666	0.852718	2.34601				3756_318.177754902333_3.55409726775955Leu-Trp	0.626791	1.87159			1053_544.286240994827_3.35155326190476	0.588566	1.8014
4062_364.208535460754_3.05664557109557	0.387071	1.47266					3632_545.5533721295_4.10020822320117	0.772028	2.16415				5084_519.781952891718_4.02430157690441	0.503012	1.65369				3879_563.252682129653_3.3025106685633	0.85193	2.34417				1202_329.150899927074_3.22623817777778	0.62614	1.87038			4926_1065.70404413306_7.90843220150909	0.587836	1.80009
2964_989.539419718044_3.72417723214285	0.385858	1.47088					2869_722.138560323778_2.90101091269841	0.770977	2.16188				1212_1007.02625576098_4.0030639702464	0.50231	1.65253				1826_623.882049557309_4.59244511261261	0.851862	2.34401				355_279.168944193976_3.41711553634751Phe-Leu	0.625351	1.8689			2955_623.630823399002_4.59239461651917	0.587622	1.7997
1443_572.483787757207_9.92789527883396	0.385264	1.47					1820_590.296439280236_3.36895189933523	0.770944	2.16181				1756_883.927698047827_3.77833931506849	0.499868	1.6485				606_1159.01173713778_4.45935436619718	0.850773	2.34146				1006_878.454616974719_2.99097139737991	0.625246	1.86871			1327_438.728319686469_3.23156884057971	0.587607	1.79968
529_295.113665536862_3.75949818503763	0.384531	1.46893					3098_729.879607323432_2.91721747638327	0.770797	2.16149				636_954.762031432222_4.2724863922627	0.499724	1.64827				2924_588.332155278749_4.70829196471149	0.849939	2.3395				623_1153.6057237915_4.35814144144143	0.625222	1.86866			3412_841.439942312662_4.03805720657277	0.587355	1.79922
1625_500.27041096499_2.8645562196307	0.384474	1.46884					5152_456.68840696577_3.19063864878291	0.770001	2.15977				1388_954.508161331621_4.27483786361468	0.492621	1.6366				5387_716.685292618684_4.48843668111753	0.849068	2.33747				4294_842.602601933061_10.6478601420328	0.624843	1.86795			3087_812.612415574282_2.98553674540682	0.584906	1.79482
1640_725.354127544883_3.84204271553711	0.384327	1.46862					1826_623.882049557309_4.59244511261261	0.769619	2.15894				575_617.238945042076_3.30316323328786	0.49258	1.63653				3163_439.240166229415_3.74401228070175	0.848856	2.33697				5007_306.082135032981_5.19002950664136	0.624427	1.86718			3155_1144.1290286041_3.95225341394025	0.584545	1.79417
3296_783.382466033779_4.07315798898071	0.382872	1.46649					5361_636.096411443192_4.19935768136557	0.766859	2.15299				36_769.585611348639_9.62230406666665_PC(17:1/18:2); [M+H]+ C43H81N1O8P1	0.491808	1.63527				1690_1156.60346601775_4.26866067146282	0.848225	2.3355				1641_718.410577227202_3.57282704678362	0.624398	1.86712			3901_714.407097842574_3.49282655286865	0.584046	1.79328
2209_544.283715278269_3.60844768976897	0.38239	1.46578					3569_397.211113981325_3.95457619047619	0.76629	2.15177				1916_768.398752473411_3.5432834032634	0.490498	1.63313				3064_831.354592156109_3.54845134073046	0.848129	2.33527				3729_522.388636457708_9.28878430442637	0.623665	1.86575			2311_372.714918820421_3.05166522482893	0.583795	1.79283
3491_1267.3398819552_4.28458492063491	0.382267	1.4656					2924_588.332155278749_4.70829196471149	0.765559	2.1502				352_367.729122749767_3.66372938144329	0.49042	1.633				3884_618.351073704327_5.28639823717948	0.847164	2.33302				5006_275.039182508224_5.06555139876719	0.623639	1.8657			3217_969.96337240637_3.16321283333333	0.58151	1.78874
1705_461.273426589347_3.90956117245004	0.382124	1.46539					3504_880.63139653275_10.0909082104228	0.764626	2.14819				4867_940.788795366154_5.55369743074173	0.485558	1.62508				1651_815.405513071862_4.47603931506849	0.845282	2.32864				5368_681.371550920003_5.17623542228212	0.623579	1.86559			3763_399.488208740033_3.19076642156862	0.580941	1.78772
2778_606.434008790575_9.93576088534106	0.381965	1.46516					5290_352.838624650483_3.35549083950617	0.763046	2.1448				4265_697.28824652285_3.85362215447154	0.48542	1.62486				2869_722.138560323778_2.90101091269841	0.844442	2.32668				1182_319.145807245401_2.95291372682044	0.622407	1.86341			5483_804.433014780327_5.07173274932614	0.580069	1.78616
3399_1084.17335100074_4.09170637325637	0.379718	1.46187					2361_838.428933164555_3.10727288765088	0.761723	2.14196				1006_878.454616974719_2.99097139737991	0.485416	1.62485				969_1453.27142870196_4.47636370533528	0.843576	2.32466				1334_582.635458568574_3.79047064787339	0.621499	1.86172			3596_552.03019355415_3.6457196551724	0.579291	1.78477
780_318.184107057354_3.64110140374331	0.378157	1.45959					1259_416.71279349077_3.5467555883801	0.760712	2.1398				2908_466.270409814323_6.52610358565736	0.48514	1.6244				3087_812.612415574282_2.98553674540682	0.843279	2.32397				996_358.366704623438_7.9917200456621	0.619841	1.85863			2145_485.912009357318_3.29830112179487	0.578196	1.78282
442_539.423888064398_11.0322673809523	0.376383	1.457					3217_969.96337240637_3.16321283333333	0.759984	2.13824				1772_785.423254083413_4.50775607094133	0.484548	1.62344				1357_652.404115699952_3.33496135458167	0.84171	2.32033				4439_886.615456689634_11.6115017871017	0.61888	1.85685			4996_549.631077688854_3.71657514705882	0.577913	1.78231
2549_627.322385416023_2.98737636054421	0.376058	1.45653					5073_544.261744204965_3.61679576868829	0.759452	2.13711				5026_686.333906155306_3.62728952448211	0.484506	1.62337				3077_681.020226359385_2.88443953434762	0.841079	2.31887				430_586.311504362242_3.75686399235912	0.618842	1.85678			5227_928.195213377221_4.2805971707085	0.577516	1.78161
4442_453.23805014029_4.0301383583447	0.375509	1.45573					600_1449.01458066761_4.47095596089652	0.758852	2.13582				5226_245.185085289221_2.9867775631855	0.4845	1.62336				5290_352.838624650483_3.35549083950617	0.838774	2.31353				1638_628.333346857857_4.35190550807217	0.61883	1.85675			3256_879.236944626079_4.72917546554934	0.574785	1.77675
2059_517.285845479471_4.04525830952381	0.375283	1.4554					3077_681.020226359385_2.88443953434762	0.758429	2.13492				1818_733.404345023951_5.50329384444444	0.483729	1.62211				1211_933.488118679822_3.60732616279069	0.837558	2.31072				2011_1025.55931780057_4.1889268707483	0.616377	1.85221			3026_484.653837077502_3.56356010479041	0.574137	1.7756
1712_400.236483670005_4.04222807017543	0.374705	1.45456					1435_345.209516354588_3.87130210573477	0.757197	2.13229				996_358.366704623438_7.9917200456621	0.483491	1.62173				978_1453.52141491358_4.48045084418717	0.837161	2.3098				880_569.363360543422_4.51229588178295	0.615054	1.84976			869_896.490705655699_5.02656319999999	0.572414	1.77254
3435_843.451111585993_3.4245651730678	0.373336	1.45257					5396_690.383081038368_4.51737886405958	0.754959	2.12752				435_461.746607096371_3.20385638401559	0.483299	1.62141				5165_417.889427033146_2.98084767050912	0.836461	2.30818				1797_1102.06272979061_5.54885894200973	0.614463	1.84866			2967_665.831996081566_3.36623986486486	0.572173	1.77211
3537_1280.66384960469_4.15920218539865	0.373056	1.45216					1999_702.315238088874_4.23804120827456	0.753818	2.1251				439_574.798675895561_3.76819837284983	0.482944	1.62084				602_1449.2643896437_4.47849961904762	0.834531	2.30373				4641_851.122996854076_4.31954258741258	0.61415	1.84808			4687_1081.55931047359_3.74900073206441	0.570671	1.76945
2854_801.341606291716_3.28013198883815	0.371649	1.45012					507_622.662754826411_3.60468284169124	0.75295	2.12325				4641_851.122996854076_4.31954258741258	0.481836	1.61904				975_1166.60665466178_4.4735753418199	0.833073	2.30038				316_300.288649872562_6.60866637892873	0.613336	1.84658			3607_450.977794336375_3.51855753119429	0.570139	1.76851
4268_529.244624259518_3.59330255681818	0.370586	1.44858					4037_773.408155960536_4.76837807136404	0.750278	2.11759				627_636.210895250088_3.32744346910112	0.481514	1.61852				1259_416.71279349077_3.5467555883801	0.828475	2.28982				692_880.124200465127_4.00571189437984	0.612845	1.84568			3863_551.891494074864_7.86120932929903	0.568705	1.76598
1437_245.185001736688_3.02307878141299	0.37013	1.44792					5208_390.700378951073_3.65504330357142	0.74983	2.11664				1435_345.209516354588_3.87130210573477	0.481088	1.61783				1999_702.315238088874_4.23804120827456	0.827748	2.28816				2036_955.010698255031_4.28130700913241	0.612543	1.84512			4150_686.005647397658_9.17335086042065	0.568509	1.76563
635_628.229084385357_3.30216890301318	0.369891	1.44758					608_828.294183621814_4.46392814661134	0.749485	2.11591				606_1159.01173713778_4.45935436619718	0.480423	1.61676				5396_690.383081038368_4.51737886405958	0.826235	2.2847				2850_1270.4261165464_4.56152797270954	0.611586	1.84335			2842_945.485656999436_2.97019022319262	0.568249	1.76517
2189_973.497835577052_2.92566882036221	0.369521	1.44704					2346_973.166936117406_2.89486509661835	0.747274	2.11124				1402_358.707625244174_3.57211455882352	0.479989	1.61606				5073_544.261744204965_3.61679576868829	0.824946	2.28176				2238_470.762151286895_4.36862220580994	0.611009	1.84229			3114_779.062947259067_5.24318157308377	0.567234	1.76338
2151_425.763076981401_3.26567660818713	0.369062	1.44638					969_1453.27142870196_4.47636370533528	0.746443	2.10948				4535_878.709289333138_5.20218734858681	0.479652	1.61551				2346_973.166936117406_2.89486509661835	0.823198	2.27777				1818_733.404345023951_5.50329384444444	0.610695	1.84171			3852_580.912481792317_8.12573182746298	0.566867	1.76274
4875_711.358940354573_4.0291826369545	0.369019	1.44632					975_1166.60665466178_4.4735753418199	0.746176	2.10892				856_425.89297655628_3.11798493408662	0.478958	1.61439				3217_969.96337240637_3.16321283333333	0.820657	2.27199				1409_797.413861812901_4.39392087862318	0.608702	1.83804			4152_607.446753027549_8.41683301457193	0.56637	1.76186
3208_1001.4810272083_3.56000445089501	0.368561	1.44565					3993_541.28730971936_3.67422257142857	0.745701	2.10792				4294_842.602601933061_10.6478601420328	0.478392	1.61348				5166_678.481621948428_7.31864882691455	0.818805	2.26779				1405_708.752876740486_4.48378996786042	0.608477	1.83763			3953_455.001123421845_3.34706437556154	0.564404	1.7584
3254_879.48141132897_4.7197672978027	0.366954	1.44333					869_896.490705655699_5.02656319999999	0.745109	2.10667				1767_800.112913681577_5.07434931880109	0.477514	1.61206				5152_456.68840696577_3.19063864878291	0.815194	2.25961				2104_342.333056217812_8.02488283404659	0.6061	1.83327			5386_670.839749646149_3.30929474393531	0.563898	1.75751
2989_1094.64530671171_4.79360279342723	0.364154	1.4393					606_1159.01173713778_4.45935436619718	0.744436	2.10525				1405_708.752876740486_4.48378996786042	0.477433	1.61193				2361_838.428933164555_3.10727288765088	0.814625	2.25833				4248_1570.1778347443_8.27613675516224	0.605323	1.83184			5182_633.353894957397_8.25710288590604	0.563804	1.75735
4537_741.407606596067_3.54604890135577	0.363517	1.43838					5227_928.195213377221_4.2805971707085	0.743519	2.10332				1130_745.417078021722_4.29586427909133	0.476465	1.61037				3569_397.211113981325_3.95457619047619	0.813714	2.25627				5222_1454.76057909065_4.47297338164251	0.604672	1.83065			3497_507.778929990191_3.64500509461426	0.563759	1.75727
2444_462.246914222205_3.50293876758854	0.362815	1.43737					1690_1156.60346601775_4.26866067146282	0.74277	2.10175				4932_910.143501804063_5.41977908232118	0.476072	1.60974				2946_699.788151942363_3.43592854561878	0.811697	2.25173				900_893.509611826523_5.9749864140071	0.604028	1.82947			2948_659.306543459301_3.49223675411522	0.563476	1.75677
11_453.331318716391_11.0140486277113_	0.361817	1.43594					978_1453.52141491358_4.48045084418717	0.742197	2.10054				646_482.569510738887_2.86791703216374	0.475846	1.60938				5299_794.097818124974_4.68193620448178	0.810322	2.24863				5026_686.333906155306_3.62728952448211	0.602884	1.82738			2887_653.604689991024_5.1938094233474	0.562974	1.75589
1738_1100.57004209541_4.06825973236009	0.36169	1.43575					5413_775.351623470422_2.96476133919843	0.742084	2.10031				1096_357.298876532_8.49684729609928Spectral Match to Monoelaidin from NIST14	0.475733	1.60919				3632_545.5533721295_4.10020822320117	0.809118	2.24593				210_817.588031317721_9.62124486498449	0.601985	1.82574			2736_688.47751532618_10.2886941046831	0.562304	1.75471
3480_1001.65814724162_6.85163679712099	0.361336	1.43525					4996_549.631077688854_3.71657514705882	0.74207	2.10028				313_674.70092074898_3.89134857206604	0.475044	1.60809				2860_1275.66120356529_4.52680419630156	0.808656	2.24489				4424_607.005735311113_6.80299811904761	0.600381	1.82281			5073_544.261744204965_3.61679576868829	0.561517	1.75333
875_641.976542511541_3.02250397701149	0.361114	1.43493					2946_699.788151942363_3.43592854561878	0.740945	2.09792				3960_837.619945354707_9.97144305740987	0.474464	1.60715				4251_1455.12689878431_9.3496809954751	0.808603	2.24477				1492_723.404451290473_4.26117149659863	0.599743	1.82165			2330_338.481291457327_3.60690998520709	0.560958	1.75235
1557_481.236525243298_3.64355558583106	0.360829	1.43452					4789_973.168902634123_5.35136067390321	0.739914	2.09576				122_770.601128764185_11.01782667109341-Hexadecyl-2-(8Z,11Z,14Z-eicosatrienoyl)-sn-glycero-3-phosphocholine	0.474029	1.60645				1820_590.296439280236_3.36895189933523	0.808367	2.24424				4535_878.709289333138_5.20218734858681	0.597115	1.81687			2336_338.72613151323_3.62353231037924	0.558753	1.74849
999_831.435478792903_4.36111073407202	0.360576	1.43416					2967_665.831996081566_3.36623986486486	0.73961	2.09512				1492_723.404451290473_4.26117149659863	0.473894	1.60624				4476_500.778875087854_3.5901979790775	0.807164	2.24154				4255_1542.16852894001_8.30657580834802	0.596982	1.81663			4760_836.45678669989_4.99552563405797	0.554835	1.74165
1691_408.203885064237_4.46154256661991	0.359257	1.43227					5309_714.867607884006_3.33392917222963	0.739165	2.09419				4261_784.926964476352_4.50115438829787	0.472381	1.60381				5208_390.700378951073_3.65504330357142	0.806826	2.24078				4425_566.453447818654_9.78199315765141	0.59593	1.81472			5104_741.387325063519_4.06324533333333	0.554764	1.74153
1320_836.014749784791_5.70597257636122	0.358117	1.43063					1651_815.405513071862_4.47603931506849	0.7391	2.09405				1920_482.418568446035_10.0385536962365	0.472212	1.60354				869_896.490705655699_5.02656319999999	0.805062	2.23684				4484_454.386667432947_8.53345648401826	0.593353	1.81005			3209_717.683170054613_3.9903071463534	0.554722	1.74146
2661_346.193500074829_3.19231196275072	0.357751	1.43011					1211_933.488118679822_3.60732616279069	0.738705	2.09322				3619_632.892976226491_4.40137839999999	0.472007	1.60321				3356_931.35810143195_3.77457437499999	0.804343	2.23523				3241_972.732576362534_9.49299768196569	0.592698	1.80886			863_932.990618341713_3.61304993026499	0.553603	1.73951
2780_1016.03075194796_4.13601354916066	0.356095	1.42774					5166_678.481621948428_7.31864882691455	0.738499	2.09279				675_371.220428565008_3.03706426024955	0.471987	1.60318				5227_928.195213377221_4.2805971707085	0.802884	2.23197				4387_906.141102566596_7.28098390567765	0.591129	1.80603			3821_469.392251985341_9.79282662037036	0.553576	1.73946
2246_487.005843307196_3.33727155405405	0.356084	1.42773					4251_1455.12689878431_9.3496809954751	0.734289	2.084				756_230.134025412047_2.79570172642762	0.471308	1.60209				634_1265.91972498595_4.55218144428502	0.802845	2.23188				1652_453.239545264488_4.31242657534246	0.588879	1.80197			5349_653.351588345982_5.20190209167779	0.551667	1.73614
1517_877.460791767607_5.38299008410801	0.355938	1.42752					5302_526.311950549321_7.95800455953961	0.733073	2.08147				336_358.707186642179_3.62913455882353	0.471114	1.60178				98_970.716467933639_9.87279067278287	0.802607	2.23135				1649_689.707183686569_3.5586049976088	0.587963	1.80032			2713_965.971626259434_3.9022002112676	0.551492	1.73584
4381_726.362520583868_3.81760085767269	0.355477	1.42686					602_1449.2643896437_4.47849961904762	0.732948	2.08121				5091_606.977940897704_3.26850237774786	0.471098	1.60175				5067_611.972325276785_3.62287205816554	0.802573	2.23127				812_1045.79800164049_6.22290241578014	0.58644	1.79758			5078_491.784623577852_3.01552146017699	0.551148	1.73524
954_315.160034413593_3.47301422708618	0.354168	1.425					213_970.716994134422_9.96911566666666	0.732924	2.08116				1409_797.413861812901_4.39392087862318	0.470878	1.6014				4037_773.408155960536_4.76837807136404	0.800468	2.22658				969_1453.27142870196_4.47636370533528	0.585387	1.79569			3207_545.783648333696_2.79611523323615	0.550386	1.73392
437_513.407636312032_11.0444670319634	0.353426	1.42394					5299_794.097818124974_4.68193620448178	0.731689	2.07859				644_550.627303132805_12.0221218902169	0.470431	1.60068				4698_530.765552724047_3.34787634099617	0.800343	2.22631				313_674.70092074898_3.89134857206604	0.585107	1.79518			1259_416.71279349077_3.5467555883801	0.550277	1.73373
2346_973.166936117406_2.89486509661835	0.352634	1.42281					2887_653.604689991024_5.1938094233474	0.730302	2.07571				3729_522.388636457708_9.28878430442637	0.470233	1.60037				2988_486.258863725456_2.78739386745796	0.799779	2.22505				4867_940.788795366154_5.55369743074173	0.58185	1.78935			3046_421.267177895655_8.61125690571048	0.550006	1.73326
2924_588.332155278749_4.70829196471149	0.35263	1.4228					5067_611.972325276785_3.62287205816554	0.728744	2.07247				4425_566.453447818654_9.78199315765141	0.470227	1.60036				4996_549.631077688854_3.71657514705882	0.799309	2.224				646_482.569510738887_2.86791703216374	0.581273	1.78831			3277_835.760153716494_5.77253639184397	0.544209	1.72324
3104_656.852991875543_4.42007575960679	0.352617	1.42279					2948_659.306543459301_3.49223675411522	0.726273	2.06736				4306_716.553863151056_11.1138070606463	0.469305	1.59888				4646_717.380583725487_4.44633062815222	0.798699	2.22265				3960_837.619945354707_9.97144305740987	0.579981	1.78601			3018_577.95974028274_2.69999387323943	0.543081	1.7213
1837_774.383786614584_3.60357760919539	0.352051	1.42198					3356_931.35810143195_3.77457437499999	0.725694	2.06616				3690_608.990006779779_5.40429526339088	0.469163	1.59865				2967_665.831996081566_3.36623986486486	0.797232	2.21939				361_245.184916189311_3.043751605288	0.578907	1.78409			3584_798.22272822755_4.71766067821067	0.541903	1.71928
1663_878.4638841738_3.76247975679541	0.351966	1.42186					3154_306.519880498644_3.08460763473053	0.725103	2.06494				2367_909.965746107773_3.27323879472692	0.468555	1.59768				3078_973.1921549145_2.94250907960198	0.795858	2.21634				4265_697.28824652285_3.85362215447154	0.57888	1.78404			3829_637.476862175054_10.0127468357883	0.541388	1.71839
2029_714.874661772822_4.29180708888888	0.35163	1.42138					5349_653.351588345982_5.20190209167779	0.724717	2.06415				4938_852.245306279435_4.86871264367816	0.4682	1.59712				5309_714.867607884006_3.33392917222963	0.792612	2.20916				3685_677.550968279089_8.22514466755912	0.578678	1.78368			3837_683.517038205331_10.3080544682017	0.54101	1.71774
2789_359.6984369776_3.14726991279069	0.351507	1.42121					4646_717.380583725487_4.44633062815222	0.724372	2.06343				469_265.154855133764_3.00551810535635	0.467436	1.5959				5413_775.351623470422_2.96476133919843	0.792468	2.20884				122_770.601128764185_11.01782667109341-Hexadecyl-2-(8Z,11Z,14Z-eicosatrienoyl)-sn-glycero-3-phosphocholine	0.578148	1.78273			5274_627.455230201047_9.51002175757574	0.540264	1.71646
3290_466.259321157307_4.41244547383309	0.351305	1.42092					4476_500.778875087854_3.5901979790775	0.724184	2.06305				620_956.250761514436_4.27601326340325	0.466386	1.59422				2858_1308.6932971736_4.57114954501915	0.791799	2.20736				2856_1270.17493030487_4.55820751207728	0.576514	1.77982			5403_722.337880945545_4.1845848826291	0.539721	1.71553
1835_1240.33006362764_4.26300967585873	0.351227	1.42081					1357_652.404115699952_3.33496135458167	0.722433	2.05944				527_261.129439825459_3.09122583001328	0.46582	1.59332				2319_794.097897219765_4.69074905092592	0.791223	2.20609				2163_1454.51287950459_4.47249573529411	0.576362	1.77955			3305_517.787007751648_3.13628666180757	0.539021	1.71433
2837_789.421665447852_4.93948873015873	0.350942	1.42041					2858_1308.6932971736_4.57114954501915	0.717199	2.04869				2036_955.010698255031_4.28130700913241	0.464404	1.59107				2221_1449.51419186846_4.48612346840328	0.78965	2.20262				901_231.165857747544_2.73499988753936	0.57606	1.77902			3257_320.717764249469_3.24184969834087	0.538839	1.71402
4476_500.778875087854_3.5901979790775	0.350632	1.41996					2860_1275.66120356529_4.52680419630156	0.716441	2.04713				2690_333.069976461731_4.35521708138932	0.463373	1.58943				5124_828.150505840125_4.4274816263632	0.789442	2.20217				605_828.443374370014_4.46963173296753	0.571479	1.77088			2183_962.461586296546_3.02285326139089	0.538784	1.71392
1733_1001.50381932293_3.87685230053842	0.35036	1.41958					2319_794.097897219765_4.69074905092592	0.71594	2.04611				1228_421.268157719845_8.78382903939796	0.462685	1.58833				2887_653.604689991024_5.1938094233474	0.788817	2.20079				644_550.627303132805_12.0221218902169	0.568336	1.76533			4979_835.761825034665_5.92008716755318	0.538194	1.71291
4178_862.624083546828_10.8434826657458	0.349402	1.41822					2849_681.35890241679_2.92424601500234	0.711457	2.03696				3241_972.732576362534_9.49299768196569	0.460853	1.58543				3154_306.519880498644_3.08460763473053	0.788207	2.19945				3190_519.78184131037_4.02932846715328	0.567448	1.76376			5278_763.526683169487_8.9763354742173	0.53711	1.71105
3932_836.014551339994_5.83827209663121	0.34877	1.41732					2988_486.258863725456_2.78739386745796	0.710898	2.03582				3685_677.550968279089_8.22514466755912	0.460821	1.58538				5302_526.311950549321_7.95800455953961	0.786086	2.19479				2910_960.49582125716_4.27991245265151	0.566931	1.76285			2342_491.784213191868_3.03783868343195	0.537053	1.71096
2997_595.368367190957_4.09734194699286	0.348256	1.41659					5257_452.87511011577_3.45413642143505	0.709554	2.03308				2037_1035.7916929418_4.83956732967535	0.460436	1.58476				3993_541.28730971936_3.67422257142857	0.784583	2.19149				3979_1101.56063661926_5.54815019999999	0.566545	1.76217			3427_408.237428149414_3.77857386039886	0.536656	1.71028
3153_472.224702425474_3.28219576523031	0.347066	1.41491					1724_889.476766987214_4.25177244701348	0.708671	2.03129				5020_1266.16918901092_4.5477534691897	0.460302	1.58455				5349_653.351588345982_5.20190209167779	0.784375	2.19104				4261_784.926964476352_4.50115438829787	0.566459	1.76202			3889_396.715115448319_3.78731580118694	0.536535	1.71007
3155_1144.1290286041_3.95225341394025	0.346544	1.41417					5343_526.943906674552_3.45434785809906	0.707996	2.02992				554_1162.8408126404_3.88205404530744	0.460196	1.58439				1724_889.476766987214_4.25177244701348	0.783344	2.18878				5070_359.268890944692_7.42092238672049	0.565771	1.7608			2323_408.737089874793_3.79928906172839	0.536516	1.71004
4637_741.408927595588_3.51660477207977	0.345875	1.41323					5465_395.464692191935_3.43537765486725	0.706374	2.02663				1513_307.261889868711_8.75357054733065cis-8,11,14-Eicosatrienoic acid	0.459742	1.58367				2948_659.306543459301_3.49223675411522	0.782329	2.18656				1916_768.398752473411_3.5432834032634	0.562446	1.75496			4468_637.333461158635_4.35146040253278	0.536439	1.70991
771_544.337363466208_6.46388242585214	0.344342	1.41106					3207_545.783648333696_2.79611523323615	0.706155	2.02618				692_880.124200465127_4.00571189437984	0.4587	1.58202				2836_437.73179169997_2.75081091180866	0.782109	2.18608				4388_886.618891295252_10.998075542965	0.561775	1.75378			3013_387.890650026431_3.2525890319504	0.53635	1.70976
1359_555.291923043548_4.30865798122065	0.343875	1.4104					2311_372.714918820421_3.05166522482893	0.705036	2.02392				623_1153.6057237915_4.35814144144143	0.458426	1.58158				1217_1045.55216983063_6.22412316046098	0.781317	2.18435				1113_646.621990856955_4.16371627737226	0.561723	1.75369			5264_749.711718767132_6.21325015514184	0.534896	1.70727
511_640.836311961809_4.11237710597825	0.34365	1.41009					634_1265.91972498595_4.55218144428502	0.702658	2.01911				5114_459.278391081367_3.42237336122733	0.457719	1.58046				346_884.606758334016_10.6021396595528	0.781232	2.18416				1772_785.423254083413_4.50775607094133	0.560496	1.75154			2931_396.714905398247_3.80151218424962	0.534424	1.70647
2962_683.342531690338_3.04088161000944	0.343227	1.40949					3722_548.315942781788_3.35336450528338	0.702639	2.01907				900_893.509611826523_5.9749864140071	0.456739	1.57892				2849_681.35890241679_2.92424601500234	0.780631	2.18285				529_295.113665536862_3.75949818503763	0.560018	1.7507			3770_549.293476389777_3.88345467334286	0.534205	1.70609
4922_1267.00627811912_4.27010207762556	0.342623	1.40864					3078_973.1921549145_2.94250907960198	0.70126	2.01629				2221_1449.51419186846_4.48612346840328	0.456615	1.57872				629_1266.16949988189_4.55594833333332	0.778338	2.17785				3584_798.22272822755_4.71766067821067	0.559715	1.75017			1849_741.37683759297_4.20527529599271	0.534174	1.70604
3070_590.295941869739_2.93458680861478	0.342091	1.40789					2782_1046.56010646993_3.79912343673067	0.700704	2.01517				619_1046.05089626673_6.21913808255658	0.454016	1.57462				4789_973.168902634123_5.35136067390321	0.771485	2.16298				1128_708.752902995555_4.47188648148148	0.558993	1.74891			2239_624.132811877247_4.59478641356256	0.534	1.70574
3072_682.85274467402_2.83839694899817	0.341062	1.40644					2836_437.73179169997_2.75081091180866	0.699808	2.01337				635_628.229084385357_3.30216890301318	0.4522	1.57177				1756_883.927698047827_3.77833931506849	0.77026	2.16033				2541_636.095341762939_4.38437228438228	0.558598	1.74822			2839_545.623823522702_3.59199722222222	0.533639	1.70513
2375_558.261985754633_3.32028506493506	0.341051	1.40642					5293_1079.16965391932_4.42588172661871	0.699675	2.0131				1664_632.892674563296_4.48949479305741	0.450432	1.56899				724_304.300858834949_6.95922996901282Benzalkonium chloride (C12)	0.769177	2.15799				5290_352.838624650483_3.35549083950617	0.558303	1.7477			2160_730.127327917248_2.89069358223523	0.533569	1.70501
1258_435.254987755622_3.94242651303537	0.340997	1.40635					4966_1030.54687473882_4.71814680851063	0.699257	2.01226				2199_760.419316735142_3.41588671943711	0.44979	1.56798				2782_1046.56010646993_3.79912343673067	0.767383	2.15412				3298_500.927418828484_2.89415527142216	0.558223	1.74756			3154_306.519880498644_3.08460763473053	0.53334	1.70462
1490_931.513540505788_4.41271992391821	0.340946	1.40628					4468_637.333461158635_4.35146040253278	0.698879	2.0115				5076_771.411132174855_5.11147389261745	0.449308	1.56723				3395_702.316867744506_4.18966204362257	0.766697	2.15264				3796_244.167533586099_5.38494532243415HHQ	0.558182	1.74749			2457_832.508445448782_5.60265413333332	0.533135	1.70427
955_362.217109916446_3.67700234447539	0.340673	1.40589					1217_1045.55216983063_6.22412316046098	0.697949	2.00963				4242_1572.19162803966_8.28748559218559	0.448036	1.56524				981_392.739016030578_3.66541805555555	0.762931	2.14455				2077_424.340738873315_7.22140587412587	0.558117	1.74738			5293_1079.16965391932_4.42588172661871	0.533071	1.70416
1988_324.178112304689_3.1218800229885	0.340615	1.40581					981_392.739016030578_3.66541805555555	0.697934	2.0096				602_1449.2643896437_4.47849961904762	0.447783	1.56484				627_636.210895250088_3.32744346910112	0.762114	2.1428				414_697.705823468559_3.88376239140375	0.556707	1.74492			5396_690.383081038368_4.51737886405958	0.532491	1.70317
483_698.368962957959_3.37161388888888	0.340128	1.40513					2145_485.912009357318_3.29830112179487	0.693383	2.00047				4336_709.082877862406_8.08477862632085	0.447707	1.56472				3207_545.783648333696_2.79611523323615	0.760204	2.13871				990_784.486473224734_3.72237342679127	0.556325	1.74425			3064_831.354592156109_3.54845134073046	0.532044	1.70241
2183_962.461586296546_3.02285326139089	0.338993	1.40353					4400_506.287173274507_3.73405733525733	0.692428	1.99856				1437_245.185001736688_3.02307878141299	0.446959	1.56355				626_407.197024211462_3.61425335839599	0.757718	2.1334				940_307.168151617054_3.47530955230496	0.555247	1.74237			2869_722.138560323778_2.90101091269841	0.53112	1.70084
1656_529.590398588443_3.5852412332838	0.338653	1.40306					858_884.937809041394_2.93763680841335	0.691684	1.99708				4885_872.127549203728_3.87987821893226	0.446373	1.56263				5293_1079.16965391932_4.42588172661871	0.757193	2.13228				5091_606.977940897704_3.26850237774786	0.555157	1.74221			1355_576.342914414167_3.55401407599309	0.529952	1.69885
4913_430.249262415301_2.90325126227208	0.338475	1.40281					2221_1449.51419186846_4.48612346840328	0.691268	1.99625				4135_699.221871345553_4.39077038626609	0.446178	1.56233				4734_794.419075874167_4.66414481582536	0.757044	2.13196				4938_852.245306279435_4.86871264367816	0.555139	1.74218			5290_352.838624650483_3.35549083950617	0.529594	1.69824
1569_275.666045921742_3.10904394618834	0.338114	1.4023					3395_702.316867744506_4.18966204362257	0.690934	1.99558				1612_449.773726020079_4.13366555719921	0.44548	1.56124				4468_637.333461158635_4.35146040253278	0.754574	2.1267				978_1453.52141491358_4.48045084418717	0.553729	1.73973			3862_656.984494132788_8.90943243405276	0.529413	1.69793
1664_632.892674563296_4.48949479305741	0.336879	1.40057					5104_741.387325063519_4.06324533333333	0.689885	1.99349				1661_680.86898384387_4.3985792276964	0.44441	1.55957				858_884.937809041394_2.93763680841335	0.752891	2.12313				4454_508.436966475788_9.90063753161355	0.552567	1.73771			1636_535.245950346487_3.15554645238094	0.527532	1.69474
639_1234.65241794624_4.26848051171687	0.335921	1.39923					5124_828.150505840125_4.4274816263632	0.688264	1.99026				341_872.130371302056_3.88285087483176	0.444405	1.55956				3604_664.850739855658_4.09609060970182	0.752316	2.12191				4990_723.404398767676_4.24644071038251	0.551652	1.73612			3836_597.483396340904_10.3589650766609	0.52667	1.69329
1442_671.686265743986_4.00480433333333	0.335553	1.39871					626_407.197024211462_3.61425335839599	0.688124	1.98998				4958_872.384626706847_3.87683851111111	0.443988	1.55891				2311_372.714918820421_3.05166522482893	0.751107	2.11934				439_574.798675895561_3.76819837284983	0.55044	1.73402			1637_582.96868782749_3.84009014241211	0.526235	1.69255
1968_458.303239183069_3.14529060926485	0.334837	1.39771					5130_727.068393410535_4.08708924284395	0.687889	1.98951				2028_524.363033746298_3.5979453642384	0.443059	1.55746				3161_361.507273714131_3.68398803921568	0.749996	2.11699				5226_245.185085289221_2.9867775631855	0.546832	1.72777			3254_879.48141132897_4.7197672978027	0.526029	1.6922
2112_472.250235136192_2.98608247925817	0.334464	1.39719					346_884.606758334016_10.6021396595528	0.687327	1.98839				2366_1199.66753695349_5.06916718602455	0.442492	1.55658				5257_452.87511011577_3.45413642143505	0.749741	2.11645				5076_771.411132174855_5.11147389261745	0.546258	1.72678			3019_1178.63948386214_6.46149899328858	0.524772	1.69007
1050_465.261252813972_3.65206057601511	0.334253	1.3969					2148_719.841595477765_3.28787122641509	0.686136	1.98603				5440_740.900498469286_4.57638610004426	0.442456	1.55652				812_1045.79800164049_6.22290241578014	0.747369	2.11144				1517_877.460791767607_5.38299008410801	0.545861	1.72609			3108_1222.37891399019_4.85069878603944	0.524149	1.68902
4967_725.37664761667_4.47575673515981	0.334233	1.39687					3604_664.850739855658_4.09609060970182	0.685891	1.98554				404_872.633333065481_3.88201361597129	0.441065	1.55436				2148_719.841595477765_3.28787122641509	0.744171	2.1047				1691_408.203885064237_4.46154256661991	0.545465	1.72541			3279_1178.3049592423_6.46091039963669	0.523645	1.68817
2816_412.172785054188_3.02935853427896	0.33288	1.39498					4734_794.419075874167_4.66414481582536	0.684746	1.98327				600_1449.01458066761_4.47095596089652	0.440904	1.55411				5263_575.052047783691_4.78437095687331	0.741779	2.09967				2721_401.692033335803_2.96603822827124	0.544209	1.72324			4717_782.403080941247_5.2636375056079	0.523264	1.68753
2126_619.358780332824_4.56126617021275	0.332711	1.39474					3161_361.507273714131_3.68398803921568	0.684458	1.9827				4675_795.928386451893_5.33431003106968	0.440762	1.55389				5104_741.387325063519_4.06324533333333	0.739093	2.09404				3108_1222.37891399019_4.85069878603944	0.544196	1.72322			3358_696.026718867407_3.92465059523809	0.520493	1.68286
4974_641.976852912751_3.00650859553124	0.332564	1.39454					5263_575.052047783691_4.78437095687331	0.683829	1.98145				2850_1270.4261165464_4.56152797270954	0.440434	1.55338				4966_1030.54687473882_4.71814680851063	0.73811	2.09198				5228_927.94750203693_4.33278301587301	0.544047	1.72297			716_500.778975852854_3.59446481748318	0.520483	1.68284
2775_498.301861141813_3.21729339715267	0.331483	1.39303					98_970.716467933639_9.87279067278287	0.682575	1.97897				5368_681.371550920003_5.17623542228212	0.439372	1.55173				2145_485.912009357318_3.29830112179487	0.737993	2.09173				5084_519.781952891718_4.02430157690441	0.543811	1.72256			1999_702.315238088874_4.23804120827456	0.519246	1.68076
3466_546.352060156309_6.69712673796791	0.331342	1.39284					629_1266.16949988189_4.55594833333332	0.680925	1.9757				2228_1448.76334914583_4.46692251671442	0.438076	1.54972				3355_903.453418808594_4.09917826913932	0.733156	2.08164				3129_648.668742720907_3.34223501234567	0.542842	1.72089			988_1304.43821542885_4.54676603406326	0.518709	1.67986
3116_814.924957964465_3.99482275167785	0.330637	1.39185					1327_438.728319686469_3.23156884057971	0.680806	1.97547				2541_636.095341762939_4.38437228438228	0.437648	1.54906				5343_526.943906674552_3.45434785809906	0.732424	2.08012				2199_760.419316735142_3.41588671943711	0.54184	1.71917			2764_707.279897460129_7.13830456264774	0.517995	1.67866
1975_730.375731636342_2.91976858076564	0.330542	1.39172					2341_450.972547584203_3.56151351111111	0.680578	1.97502				2011_1025.55931780057_4.1889268707483	0.437484	1.54881				3080_560.965550589072_2.83317863013698	0.730519	2.07616				609_430.212428513257_2.907864375	0.541455	1.71851			3355_903.453418808594_4.09917826913932	0.517363	1.6776
2545_774.392261986477_3.05745615384615	0.32958	1.39038					3355_903.453418808594_4.09917826913932	0.678374	1.97067				1649_689.707183686569_3.5586049976088	0.437481	1.5488				4465_849.451464315078_4.49514426002765	0.730462	2.07604				527_261.129439825459_3.09122583001328	0.541172	1.71802			2946_699.788151942363_3.43592854561878	0.517249	1.67741
3764_318.679322338446_3.10955690084703	0.329141	1.38977					2183_962.461586296546_3.02285326139089	0.676902	1.96777				1128_708.752902995555_4.47188648148148	0.43678	1.54771				3526_1179.62224994579_2.97212519083969	0.729467	2.07398				339_697.905535085161_3.88487478972997	0.54107	1.71784			3824_637.477862323249_9.74701342134214	0.51642	1.67602
5415_872.973944998435_4.49675824324324	0.329096	1.38971					5438_530.770373934522_3.26235645624103	0.676901	1.96777				4990_723.404398767676_4.24644071038251	0.436087	1.54664				5465_395.464692191935_3.43537765486725	0.726606	2.06805				4819_1453.76946704389_4.48808774722624	0.541016	1.71775			3024_369.540018194969_3.53562673220973	0.515802	1.67498
4115_1062.01357277716_6.19669417777776	0.327939	1.3881					1636_535.245950346487_3.15554645238094	0.673037	1.96018				333_872.38420315572_3.87973519751443	0.434743	1.54457				2183_962.461586296546_3.02285326139089	0.725742	2.06626				2367_909.965746107773_3.27323879472692	0.540886	1.71753			3849_569.921345967774_8.12447451949477	0.515014	1.67366
5363_836.015384073761_5.57713503762727	0.327488	1.38748					4465_849.451464315078_4.49514426002765	0.672807	1.95973				2489_1162.50984172122_3.88279673913043	0.433776	1.54307				3107_1222.12657289101_4.83157237953303	0.725699	2.06618				2167_1112.58020098951_4.29193711240309	0.540726	1.71725			1330_544.293748881088_3.34377438672439	0.514953	1.67356
1366_403.245263406792_3.13677349117919	0.326293	1.38582					4760_836.45678669989_4.99552563405797	0.670142	1.95451				450_452.311817143226_7.1928968847352	0.433068	1.54198				2834_278.202292529277_4.047952172908	0.724955	2.06464				5114_459.278391081367_3.42237336122733	0.539083	1.71443			2450_832.258160999942_5.58726260655002	0.514706	1.67315
5338_500.270256932822_2.83455800293685	0.325273	1.38441					3080_560.965550589072_2.83317863013698	0.66811	1.95055				1652_453.239545264488_4.31242657534246	0.432797	1.54156				1636_535.245950346487_3.15554645238094	0.724485	2.06367				4827_661.525409987509_9.55717228310501	0.538443	1.71334			2148_719.841595477765_3.28787122641509	0.514309	1.67248
3771_652.712283598235_4.77655327125118	0.32462	1.3835					1756_883.927698047827_3.77833931506849	0.667614	1.94958				4942_606.643654932218_3.26493585043988	0.432498	1.5411				5130_727.068393410535_4.08708924284395	0.723396	2.06142				3003_988.549365056944_6.01392075555556	0.537244	1.71128			3541_949.830093048436_4.82243151881719	0.51414	1.6722
3402_632.311968376434_3.11751799620132	0.323384	1.3818					627_636.210895250088_3.32744346910112	0.667501	1.94936				938_497.252333077804_3.21421960362941	0.432349	1.54087				3722_548.315942781788_3.35336450528338	0.722006	2.05856				5256_646.623275730359_3.9540975770925	0.536207	1.70951			5263_575.052047783691_4.78437095687331	0.51402	1.672
4571_878.454986470169_3.40652760267431	0.322996	1.38126					2828_541.290376649378_3.62449037356322	0.66673	1.94786				210_817.588031317721_9.62124486498449	0.432015	1.54036				4400_506.287173274507_3.73405733525733	0.720372	2.0552				458_816.397529561726_3.88943183287165	0.535894	1.70898			3556_1179.25132331432_2.92788306010929	0.512904	1.67013
356_950.254699153692_4.26510991300365	0.321713	1.37949					812_1045.79800164049_6.22290241578014	0.663864	1.94228				4732_873.1315793876_3.89312627424447	0.431821	1.54006				1327_438.728319686469_3.23156884057971	0.720098	2.05464				938_497.252333077804_3.21421960362941	0.53545	1.70822			3938_653.350830455652_5.17359683600713	0.512698	1.66979
2094_541.239605775029_3.56802332395687	0.321698	1.37947					5480_299.498393439844_2.91046280518186	0.662285	1.93922				2119_741.145491586415_5.14585444444444	0.431011	1.53881				4819_1453.76946704389_4.48808774722624	0.718554	2.05146				1822_733.156221901616_5.50382248322147	0.534841	1.70718			2647_666.077226818338_3.3182689435337	0.51268	1.66976
517_566.453152862752_9.49691666666666	0.321265	1.37887					1330_544.293748881088_3.34377438672439	0.661717	1.93812				419_286.30931466896_7.23439937943262	0.430869	1.53859				5020_1266.16918901092_4.5477534691897	0.718473	2.0513				1674_489.73116396345_4.63553461538461	0.532144	1.70258			2659_512.306605955494_3.51096573254671	0.50871	1.66314
1643_647.333349141789_4.20486903089887	0.321081	1.37862					3107_1222.12657289101_4.83157237953303	0.660625	1.936				609_430.212428513257_2.907864375	0.430704	1.53834				2646_849.450901793558_4.48216839557399	0.718406	2.05116				5200_882.463707709884_4.98573044263775	0.531304	1.70115			5395_548.932183140807_3.2261033954727	0.508004	1.66197
3576_782.398758041703_5.0684297267025	0.320691	1.37808					2646_849.450901793558_4.48216839557399	0.659859	1.93452				631_828.150942899616_4.4571232766761	0.430005	1.53727				2341_450.972547584203_3.56151351111111	0.7173	2.04889				634_1265.91972498595_4.55218144428502	0.531122	1.70084			1826_623.882049557309_4.59244511261261	0.50672	1.65984
4221_647.458480511652_11.7482610814419	0.319983	1.3771					2830_530.764797142502_3.38466301633045	0.656951	1.9289				2548_432.740451028421_3.66672197640118	0.429288	1.53616				2684_271.031972070894_3.29182699530516Sulfamethizole	0.716972	2.04822				3951_872.387449615981_3.85488136729222	0.531107	1.70081			4815_666.353500351964_3.86567206638616	0.505149	1.65723
1212_1007.02625576098_4.0030639702464	0.319969	1.37708					3526_1179.62224994579_2.97212519083969	0.6527	1.92072				4781_738.392579459997_4.84457880215343	0.427729	1.53377				713_332.328856512364_7.78997658255865	0.715901	2.04603				2585_964.22616852718_4.25759027191748	0.529886	1.69874			1674_489.73116396345_4.63553461538461	0.504922	1.65686
2558_302.173480465004_2.99683585298197	0.319395	1.37629					3938_653.350830455652_5.17359683600713	0.651737	1.91887				1653_437.480171377982_3.83941436781609	0.427702	1.53373				598_1159.61024395513_4.47513052434457	0.715204	2.0446				1217_1045.55216983063_6.22412316046098	0.527869	1.69532			2346_973.166936117406_2.89486509661835	0.50416	1.65559
1803_492.251241323039_3.10876729559748	0.318181	1.37462					5483_804.433014780327_5.07173274932614	0.651085	1.91762				4449_967.016732147742_3.83297083919362	0.427404	1.53327				619_1046.05089626673_6.21913808255658	0.715091	2.04437				1425_714.384187519477_4.31565041551246	0.527081	1.69398			1703_1007.26969911055_4.72873471636193	0.504058	1.65543
3106_624.325174885107_4.06157578571428	0.318164	1.3746					3009_426.798325642746_3.89198998000999	0.650793	1.91706				381_428.372048073907_8.40241499999999Stearoyl-L-carnitine	0.426486	1.53186				4760_836.45678669989_4.99552563405797	0.714054	2.04225				2119_741.145491586415_5.14585444444444	0.52521	1.69081			1235_700.4216825318_4.40800124764595	0.502837	1.65341
1051_433.241768373354_3.57118295880149	0.318154	1.37459					5470_586.659629161276_3.51861730205279	0.648137	1.91198				1637_582.96868782749_3.84009014241211	0.425666	1.53061				1330_544.293748881088_3.34377438672439	0.712382	2.03884				5348_928.19597369789_4.44247197828139	0.524412	1.68947			4251_1455.12689878431_9.3496809954751	0.502781	1.65331
2036_955.010698255031_4.28130700913241	0.317091	1.37313					2834_278.202292529277_4.047952172908	0.647891	1.91151				1334_582.635458568574_3.79047064787339	0.425099	1.52974				2843_444.689415354778_3.26693496240601	0.709065	2.03209				435_461.746607096371_3.20385638401559	0.524058	1.68887			4099_387.222250822763_3.39972235717498	0.501996	1.65202
2881_798.430652129141_4.821588631196	0.317083	1.37312					5403_722.337880945545_4.1845848826291	0.644001	1.90408				3298_500.927418828484_2.89415527142216	0.425044	1.52966				642_874.643260025963_2.92508463957426	0.708975	2.03191				4932_910.143501804063_5.41977908232118	0.523717	1.68829			981_392.739016030578_3.66541805555555	0.501288	1.65085
2153_682.351417455108_4.04779366067312	0.316726	1.37263					724_304.300858834949_6.95922996901282Benzalkonium chloride (C12)	0.64297	1.90212				4063_510.451247054368_11.4503807515337	0.420723	1.52306				1935_1010.4841547398_4.00872242380261	0.706658	2.02721				1408_734.34452901249_3.43867764116575	0.52369	1.68825			858_884.937809041394_2.93763680841335	0.500865	1.65015
1332_740.87452787026_4.15958357810413	0.314609	1.36972					2843_444.689415354778_3.26693496240601	0.641992	1.90026				1666_1255.67254710197_4.40169925444925	0.420011	1.52198				3938_653.350830455652_5.17359683600713	0.701562	2.0169				3724_675.539918375861_11.6297842654238Sphingomyelin (18:1/14:0)	0.521675	1.68485			4465_849.451464315078_4.49514426002765	0.500762	1.64998
1687_295.498799655361_3.08991426065162	0.314552	1.36965					4009_1347.96995225388_4.41885122807017	0.64136	1.89906				1822_733.156221901616_5.50382248322147	0.418522	1.51971				5017_350.117024012624_3.05821773475744	0.700964	2.01569				1513_307.261889868711_8.75357054733065cis-8,11,14-Eicosatrienoic acid	0.521314	1.68424			1653_437.480171377982_3.83941436781609	0.500135	1.64894
1203_1123.59870038163_3.70715543425521	0.313543	1.36826					2330_338.481291457327_3.60690998520709	0.640448	1.89733				1113_646.621990856955_4.16371627737226	0.417843	1.51868				1642_883.422342080866_3.7549825272641	0.699455	2.01266				5299_794.097818124974_4.68193620448178	0.519857	1.68179			4100_605.304759500733_3.86789574366332	0.499925	1.6486
374_538.421622412888_8.39319906166219	0.313357	1.36801					1428_548.309758036075_3.36726975483262	0.640258	1.89697				3494_397.889035874151_3.5331878177458	0.417763	1.51856				2856_1270.17493030487_4.55820751207728	0.698415	2.01056				2497_877.964319454783_5.38732501106684	0.519817	1.68172			2414_381.134259177531_6.39628980496453	0.499599	1.64806
4646_717.380583725487_4.44633062815222	0.313105	1.36766					2203_969.464365374928_3.14779143416544	0.640151	1.89677				2522_609.324034761093_5.40397312970341	0.417527	1.5182				5389_486.011198058971_3.57467114219113	0.697521	2.00877				1706_513.272023029826_4.07212293161167	0.519241	1.68075			5067_611.972325276785_3.62287205816554	0.498655	1.6465
3895_501.293478088867_2.97656569058077	0.312942	1.36744					2684_271.031972070894_3.29182699530516Sulfamethizole	0.63984	1.89618				3129_648.668742720907_3.34223501234567	0.417004	1.51741				1645_578.80847585082_4.2360034617148	0.69578	2.00527				4942_606.643654932218_3.26493585043988	0.518893	1.68017			2853_1308.94537873724_4.54603994591937	0.498597	1.64641
2018_440.742907841167_2.94157737745097	0.312938	1.36744					1935_1010.4841547398_4.00872242380261	0.638083	1.89285				940_307.168151617054_3.47530955230496	0.416862	1.51719				2189_973.497835577052_2.92566882036221	0.695661	2.00503				4251_1455.12689878431_9.3496809954751	0.517865	1.67844			4048_677.340184428188_3.98877172494172	0.498564	1.64635
2843_444.689415354778_3.26693496240601	0.312319	1.36659					4100_605.304759500733_3.86789574366332	0.6378	1.89231				368_600.823110301658_3.77579768076398	0.415826	1.51562				2828_541.290376649378_3.62449037356322	0.695631	2.00497				607_398.190651922832_3.78029768270944	0.517572	1.67795			2755_430.728268573348_3.0781171504596	0.498452	1.64617
716_500.778975852854_3.59446481748318	0.312123	1.36632					5389_486.011198058971_3.57467114219113	0.637788	1.89229				4827_661.525409987509_9.55717228310501	0.415073	1.51448				5438_530.770373934522_3.26235645624103	0.695033	2.00377				954_315.160034413593_3.47301422708618	0.517223	1.67736			2021_395.211290671311_3.23789243891193	0.498073	1.64555
1671_449.916082936025_3.69310843881856	0.312116	1.36631					2659_512.306605955494_3.51096573254671	0.636744	1.89032				2910_960.49582125716_4.27991245265151	0.414818	1.5141				2850_1270.4261165464_4.56152797270954	0.694943	2.0036				733_524.502763195495_11.9086098936662	0.51652	1.67618			5222_1454.76057909065_4.47297338164251	0.49798	1.64539
2709_376.179081493944_6.40863588873812	0.311695	1.36574					5300_343.177403918902_2.84163800354139	0.635853	1.88863				605_828.443374370014_4.46963173296753	0.414444	1.51353				4009_1347.96995225388_4.41885122807017	0.694222	2.00215				1920_482.418568446035_10.0385536962365	0.515931	1.6752			3985_631.678057356288_4.17801622549019	0.49667	1.64324
3114_779.062947259067_5.24318157308377	0.309171	1.36229					2271_630.3764538347_3.54328156130268	0.634903	1.88684				3713_375.257429960065_5.95992983796295	0.413901	1.51271				2203_969.464365374928_3.14779143416544	0.690058	1.99383				5067_611.972325276785_3.62287205816554	0.514915	1.6735			3153_472.224702425474_3.28219576523031	0.496377	1.64276
474_461.744022204921_3.41547740904621	0.308771	1.36175					5386_670.839749646149_3.30929474393531	0.634239	1.88559				1638_628.333346857857_4.35190550807217	0.413039	1.5114				3088_1105.80540920465_3.05327658382065	0.689381	1.99248				511_640.836311961809_4.11237710597825	0.514563	1.67291			2203_969.464365374928_3.14779143416544	0.494894	1.64032
891_684.668561856421_4.09503640988372	0.308554	1.36146					855_884.689964971046_2.92197048081368	0.634052	1.88523				607_398.190651922832_3.78029768270944	0.412988	1.51133				855_884.689964971046_2.92197048081368	0.689202	1.99212				675_371.220428565008_3.03706426024955	0.513512	1.67115			5200_882.463707709884_4.98573044263775	0.49457	1.63979
2782_1046.56010646993_3.79912343673067	0.308294	1.3611					5017_350.117024012624_3.05821773475744	0.633804	1.88477				2856_1270.17493030487_4.55820751207728	0.412371	1.51039				5300_343.177403918902_2.84163800354139	0.688654	1.99103				2768_959.495004980754_4.28119902797534	0.513396	1.67096			1334_582.635458568574_3.79047064787339	0.49342	1.63791
1244_427.250103506346_3.9306795558608	0.306671	1.35889					3556_1179.25132331432_2.92788306010929	0.633416	1.88404				954_315.160034413593_3.47301422708618	0.411026	1.50836				3582_601.333858724691_7.33337290836653	0.688081	1.98989				383_504.318698998712_8.37046505090747	0.513325	1.67084			2163_1454.51287950459_4.47249573529411	0.492969	1.63717
4866_682.331124204154_4.99069354078264	0.304794	1.35635					3131_1146.62226887043_3.06587482993197	0.633298	1.88381				5348_928.19597369789_4.44247197828139	0.410528	1.50761				5440_740.900498469286_4.57638610004426	0.686558	1.98687				3256_879.236944626079_4.72917546554934	0.512647	1.66971			343_517.79380565513_3.92267602212602	0.492817	1.63692
816_402.223391892167_3.48375558659218	0.304509	1.35596					2957_335.859372921904_3.3814939842209	0.633135	1.88351				693_878.468077825145_4.01503708391936	0.410514	1.50759				4100_605.304759500733_3.86789574366332	0.685429	1.98462				3049_393.238786775024_7.63236243913236	0.511232	1.66734			4970_569.349788452138_3.50898033736152	0.492019	1.63561
3180_1204.23695596023_4.06335029069767	0.303973	1.35523					3088_1105.80540920465_3.05327658382065	0.632891	1.88305				4424_607.005735311113_6.80299811904761	0.409565	1.50616				2397_912.388329582985_3.8060585797491	0.685288	1.98434				368_600.823110301658_3.77579768076398	0.51001	1.66531			3444_413.752606416458_3.1086023352999	0.491558	1.63486
4945_995.874463725118_5.74149301075268	0.302971	1.35388					619_1046.05089626673_6.21913808255658	0.631424	1.88029				4934_888.456114222257_5.40878656914893	0.408808	1.50502				5403_722.337880945545_4.1845848826291	0.684742	1.98326				1826_623.882049557309_4.59244511261261	0.509881	1.66509			2782_1046.56010646993_3.79912343673067	0.491513	1.63479
1367_433.236746803728_3.74164907791609	0.301202	1.35148					2322_665.365503835472_4.5706869047619	0.631257	1.87997				4647_878.464917968148_5.17028522727273	0.40843	1.50445				5483_804.433014780327_5.07173274932614	0.683808	1.98141				693_878.468077825145_4.01503708391936	0.508507	1.66281			3098_729.879607323432_2.91721747638327	0.490398	1.63297
1660_650.841568630976_4.29491949643493	0.301088	1.35133					3607_450.977794336375_3.51855753119429	0.630953	1.8794				3724_675.539918375861_11.6297842654238Sphingomyelin (18:1/14:0)	0.408148	1.50403				5480_299.498393439844_2.91046280518186	0.683752	1.9813				4336_709.082877862406_8.08477862632085	0.508449	1.66271			3145_719.424909527508_4.42727082745651	0.490148	1.63256
4383_540.532418845768_9.0614940629470818:1(2S-OH) Ceramide	0.30084	1.35099					2336_338.72613151323_3.62353231037924	0.630677	1.87888				4648_371.217040034149_3.02928228888888	0.407626	1.50324				2659_512.306605955494_3.51096573254671	0.683426	1.98065				1579_701.548245762503_7.74130179282868	0.507424	1.66101			4470_844.955853901182_4.99840335108744	0.489697	1.63182
2649_485.262836981249_3.83764404425611	0.300819	1.35096					2189_973.497835577052_2.92566882036221	0.630632	1.8788				2299_398.329659983676_7.01590323151836	0.407402	1.50291				4135_699.221871345553_4.39077038626609	0.683385	1.98057				3171_1272.34832052068_4.26992130434782	0.507185	1.66061			2924_588.332155278749_4.70829196471149	0.489334	1.63123
2777_355.281876152126_7.976110602036291-Linoleoylglycerol	0.300413	1.35042					4819_1453.76946704389_4.48808774722624	0.630473	1.8785				1017_912.981907573008_5.40253800354139	0.407097	1.50245				3131_1146.62226887043_3.06587482993197	0.681296	1.97644				1725_1035.53921123834_4.83472849229286	0.506674	1.65976			3827_659.462497360406_9.7547835464015	0.489195	1.631
2448_410.207577962123_4.04249401225836	0.300026	1.34989					2248_408.228993658518_3.77457064393939	0.628614	1.87501				1423_913.486554498959_5.40391443116423	0.407014	1.50233				1652_453.239545264488_4.31242657534246	0.681033	1.97592				352_367.729122749767_3.66372938144329	0.506201	1.65898			3846_598.942607025561_8.39077491961415	0.488419	1.62974
3179_1009.82303082561_3.96745102319237	0.299937	1.34977					3358_696.026718867407_3.92465059523809	0.628429	1.87466				3310_797.441921954787_3.61302716138329	0.406848	1.50208				4906_966.502140262704_4.43627638497652	0.679356	1.97261				1467_605.808541756047_3.07271258692628	0.505784	1.65829			4009_1347.96995225388_4.41885122807017	0.487775	1.62869
4168_693.882503496624_5.68582686062246	0.299544	1.34924					2761_665.360978369402_4.57733054029303	0.628184	1.8742				668_437.241519725388_3.23686621863799	0.406247	1.50117				3556_1179.25132331432_2.92788306010929	0.676152	1.9663				629_1266.16949988189_4.55594833333332	0.505717	1.65817			2849_681.35890241679_2.92424601500234	0.487056	1.62752
4327_494.955200263203_3.06852170905845	0.299299	1.34891					1642_883.422342080866_3.7549825272641	0.62611	1.87032				307_843.625790225932_3.89101974734043	0.40491	1.49917				5474_664.346142513153_3.09904655688622	0.675431	1.96488				756_230.134025412047_2.79570172642762	0.504967	1.65693			3077_681.020226359385_2.88443953434762	0.486977	1.62739
862_523.786452658749_3.80239565004887	0.298444	1.34776					5395_548.932183140807_3.2261033954727	0.625609	1.86938				1691_408.203885064237_4.46154256661991	0.404635	1.49875				2330_338.481291457327_3.60690998520709	0.67539	1.9648				450_452.311817143226_7.1928968847352	0.502455	1.65277			5166_678.481621948428_7.31864882691455	0.486465	1.62656
1658_332.698316641402_2.93728179104477	0.298343	1.34762					4926_1065.70404413306_7.90843220150909	0.624157	1.86667				5222_1454.76057909065_4.47297338164251	0.403934	1.4977				575_617.238945042076_3.30316323328786	0.674275	1.96261				3541_949.830093048436_4.82243151881719	0.501777	1.65165			983_1304.6875332271_4.54352910165484	0.48624	1.62619
4266_360.133721467763_3.89873439565628	0.298318	1.34759					3024_369.540018194969_3.53562673220973	0.623857	1.86611				1300_329.151231608685_3.12914095555555Tyr-Phe	0.403915	1.49768				2885_865.758866814508_3.02316971401781	0.673599	1.96128				3511_675.539300719338_12.000169680851	0.501276	1.65083			4646_717.380583725487_4.44633062815222	0.485895	1.62563
1337_668.33918173481_4.08901585872575	0.297958	1.34711					3277_835.760153716494_5.77253639184397	0.623749	1.86591				2262_729.332721286214_3.73520818349469	0.403569	1.49716				2830_530.764797142502_3.38466301633045	0.673177	1.96046				4242_1572.19162803966_8.28748559218559	0.500034	1.64878			5401_286.835878383548_3.24957031007751	0.485135	1.62439
2948_659.306543459301_3.49223675411522	0.295588	1.34392					642_874.643260025963_2.92508463957426	0.622952	1.86442				1408_734.34452901249_3.43867764116575	0.403042	1.49637				862_523.786452658749_3.80239565004887	0.669453	1.95317				4306_716.553863151056_11.1138070606463	0.498691	1.64656			3822_641.468201030225_9.68979649558498	0.484662	1.62363
463_251.187376586943_2.82959980079681	0.295015	1.34315					4135_699.221871345553_4.39077038626609	0.620094	1.8591				4388_886.618891295252_10.998075542965	0.402509	1.49557				3358_696.026718867407_3.92465059523809	0.669452	1.95317				1962_734.450642809523_3.68314191138587	0.498378	1.64605			5251_908.158745114512_5.90550181451612	0.484158	1.62281
4668_849.415104673254_3.28677155493482	0.294707	1.34273					5020_1266.16918901092_4.5477534691897	0.62007	1.85906				1641_718.410577227202_3.57282704678362	0.402345	1.49533				5395_548.932183140807_3.2261033954727	0.669335	1.95294				1130_745.417078021722_4.29586427909133	0.497265	1.64422			2763_646.430891809656_9.66147208333332	0.483335	1.62147
1848_1309.19479425801_4.02187781757402	0.294044	1.34184					598_1159.61024395513_4.47513052434457	0.618885	1.85686				888_913.483087572319_5.40369379432624	0.401557	1.49415				1831_527.728761400885_3.18910672557682	0.6682	1.95072				466_697.523235771264_10.1659542915531	0.495795	1.6418			2646_849.450901793558_4.48216839557399	0.483184	1.62123
779_260.154586139852_2.95351045576407	0.293754	1.34145					3046_421.267177895655_8.61125690571048	0.618198	1.85558				969_1453.27142870196_4.47636370533528	0.400417	1.49245				2209_544.283715278269_3.60844768976897	0.667043	1.94847				307_843.625790225932_3.89101974734043	0.495522	1.64135			1402_358.707625244174_3.57211455882352	0.482338	1.61986
3632_545.5533721295_4.10020822320117	0.292251	1.33944					4099_387.222250822763_3.39972235717498	0.618076	1.85535				733_524.502763195495_11.9086098936662	0.399639	1.49129				2577_832.838534359401_3.92510600620567	0.666771	1.94794				422_860.611483975794_9.82209096759875	0.494396	1.63951			3131_1146.62226887043_3.06587482993197	0.482019	1.61934
2838_530.528112882088_3.8832692413793	0.291765	1.33879					3932_836.014551339994_5.83827209663121	0.617688	1.85463				3003_988.549365056944_6.01392075555556	0.399419	1.49096				5386_670.839749646149_3.30929474393531	0.666681	1.94776				2240_900.835644309633_5.96818431503793	0.491407	1.63461			3935_832.508211030861_5.7299840647163	0.480797	1.61736
1521_666.328186096612_3.4880699086758	0.290785	1.33748					2577_832.838534359401_3.92510600620567	0.616895	1.85317				309_843.375832503292_3.89103142730496	0.399417	1.49096				3024_369.540018194969_3.53562673220973	0.665376	1.94522				3690_608.990006779779_5.40429526339088	0.490978	1.63391			5299_794.097818124974_4.68193620448178	0.480371	1.61667
3221_332.177670312337_2.83980492676431	0.290781	1.33747					2885_865.758866814508_3.02316971401781	0.616821	1.85303				402_1124.49989824874_3.88941611188164	0.399312	1.4908				2921_312.841642918152_2.80983473473473	0.663647	1.94186				2319_794.097897219765_4.69074905092592	0.490168	1.63259			5300_343.177403918902_2.84163800354139	0.47972	1.61562
2456_931.990673091392_7.15222077230358	0.290478	1.33707					2397_912.388329582985_3.8060585797491	0.615809	1.85115				812_1045.79800164049_6.22290241578014	0.398813	1.49006				2336_338.72613151323_3.62353231037924	0.663608	1.94179				2645_613.319664440816_3.29247776974951	0.489999	1.63232			3604_664.850739855658_4.09609060970182	0.479604	1.61544
3232_284.179290160976_3.24876243351063	0.289976	1.3364					2209_544.283715278269_3.60844768976897	0.615186	1.85				4070_508.44198576256_10.0451063982102	0.398536	1.48964				5470_586.659629161276_3.51861730205279	0.663085	1.94077				309_843.375832503292_3.89103142730496	0.489269	1.63112			4520_669.851546888647_3.78184163292847	0.477855	1.61261
3591_714.883783870657_4.51710697211155	0.289917	1.33632					2921_312.841642918152_2.80983473473473	0.61515	1.84993				511_640.836311961809_4.11237710597825	0.396901	1.48721				3607_450.977794336375_3.51855753119429	0.661167	1.93705				766_703.559855743723_7.74844769809649Palmitoyl sphingomyelin	0.488824	1.6304			2319_794.097897219765_4.69074905092592	0.477193	1.61155
3443_426.266646730059_3.24074952755905	0.289843	1.33622					5235_1081.56123674024_3.70699399707174	0.615094	1.84983				1706_513.272023029826_4.07212293161167	0.39637	1.48642				4099_387.222250822763_3.39972235717498	0.65956	1.93394				2908_466.270409814323_6.52610358565736	0.488626	1.63008			3485_576.80614521041_4.20145530092592	0.476466	1.61037
5332_835.761637805674_5.5853486	0.289413	1.33564					5440_740.900498469286_4.57638610004426	0.611735	1.84363				1434_383.557941459414_3.41960488888889	0.396218	1.48619				3097_475.91698857157_3.38537038586703	0.658075	1.93107				2860_1275.66120356529_4.52680419630156	0.488372	1.62966			4611_576.80592118621_4.19288402489626	0.4758	1.6093
3065_666.327328181409_3.44237095238095	0.288907	1.33497					5474_664.346142513153_3.09904655688622	0.610521	1.84139				466_697.523235771264_10.1659542915531	0.396169	1.48612				2271_630.3764538347_3.54328156130268	0.657943	1.93082				3165_304.481056743213_2.68763266090297	0.487668	1.62851			3161_361.507273714131_3.68398803921568	0.475724	1.60918
1815_315.18741805377_3.04434760319574	0.2887	1.33469					3097_475.91698857157_3.38537038586703	0.609711	1.8399				1930_685.998436083107_3.64163636570907	0.396041	1.48593				1428_548.309758036075_3.36726975483262	0.657374	1.92972				2548_432.740451028421_3.66672197640118	0.485956	1.62573			5161_498.925194831046_3.23658806003584	0.474448	1.60713
1356_544.287448000393_3.67189694602272	0.288685	1.33467					2856_1270.17493030487_4.55820751207728	0.608482	1.83764				4290_1516.17777846451_8.02670396426576	0.395974	1.48583				3277_835.760153716494_5.77253639184397	0.657058	1.92911				2179_295.224787571082_7.11471370075254	0.485607	1.62516			3838_653.545289638903_11.5198749999999	0.474363	1.60699
2973_556.304346497348_3.02460677466863	0.288412	1.33431					1831_527.728761400885_3.18910672557682	0.607263	1.8354				1467_605.808541756047_3.07271258692628	0.395548	1.4852				1425_714.384187519477_4.31565041551246	0.655683	1.92646				1474_605.811700144071_3.03620745856353	0.485589	1.62513			5402_491.764984601903_3.04494980246913	0.473949	1.60633
516_935.982086516231_4.26946987534626	0.288087	1.33387					862_523.786452658749_3.80239565004887	0.604955	1.83117				2645_613.319664440816_3.29247776974951	0.39409	1.48303				5304_392.192532137341_3.13516436605317	0.654862	1.92488				469_265.154855133764_3.00551810535635	0.484467	1.62331			5420_876.953355206136_3.93922404860156	0.471849	1.60296
740_377.198420455751_2.89812509157509	0.287943	1.33368					2850_1270.4261165464_4.56152797270954	0.603538	1.82858				4941_917.975644002544_3.26997239583333	0.393716	1.48248				881_664.341395542276_4.06002109704641	0.653688	1.92262				1767_800.112913681577_5.07434931880109	0.484263	1.62298			2858_1308.6932971736_4.57114954501915	0.471685	1.60269
4074_315.186513525292_3.01257916111851	0.287456	1.33303					713_332.328856512364_7.78997658255865	0.60282	1.82726				1119_468.305549111213_6.10542213225371Spectral Match to 1-Myristoyl-sn-glycero-3-phosphocholine from NIST14	0.393395	1.482				2981_848.614521119767_10.0902188208616	0.650446	1.9164				1606_906.158751450714_5.97155446071904	0.484216	1.6229			3080_560.965550589072_2.83317863013698	0.469662	1.59945
1330_544.293748881088_3.34377438672439	0.287407	1.33297					5420_876.953355206136_3.93922404860156	0.601539	1.82493				2585_964.22616852718_4.25759027191748	0.393256	1.4818				2248_408.228993658518_3.77457064393939	0.650161	1.91585				1421_343.699320845023_3.61666864784546	0.483708	1.62208			5443_1008.55208646741_4.44990951338199	0.468559	1.59769
2086_623.286707305526_3.01610919047619	0.286693	1.33201					5304_392.192532137341_3.13516436605317	0.601142	1.8242				4832_300.288887730758_6.67181726827094C18_Sphingosine	0.3901	1.47713				3046_421.267177895655_8.61125690571048	0.6497	1.91497				4781_738.392579459997_4.84457880215343	0.482954	1.62086			3097_475.91698857157_3.38537038586703	0.468053	1.59688
3037_817.584862370995_8.51526560283687	0.286682	1.332					1645_578.80847585082_4.2360034617148	0.600984	1.82391				4406_521.779566526851_3.38573634361232	0.389968	1.47693				4926_1065.70404413306_7.90843220150909	0.648531	1.91273				1119_468.305549111213_6.10542213225371Spectral Match to 1-Myristoyl-sn-glycero-3-phosphocholine from NIST14	0.482618	1.62031			2921_312.841642918152_2.80983473473473	0.467958	1.59673
2961_485.768943904064_3.52821506172839	0.286529	1.3318					4906_966.502140262704_4.43627638497652	0.600884	1.82373				2674_784.601137219376_9.56408669977924Spectral Match to Arachidonoylthio-PC from NIST14	0.389217	1.47582				5420_876.953355206136_3.93922404860156	0.647645	1.91104				3591_714.883783870657_4.51710697211155	0.481823	1.61902			1022_471.247135104346_3.69384167838724	0.467516	1.59602
3658_377.256065008148_7.96765325365206	0.285603	1.33056					1778_439.23856773655_3.76934457104557	0.600722	1.82344				1493_432.740703002796_3.73359565537555	0.38891	1.47537				3009_426.798325642746_3.89198998000999	0.647578	1.91091				2473_596.506585720967_10.0159438689685	0.481401	1.61834			631_828.150942899616_4.4571232766761	0.465928	1.59349
3988_545.297191643174_4.14096937260536	0.285517	1.33045					4717_782.403080941247_5.2636375056079	0.598423	1.81925				4528_736.380896314983_3.92711049468331	0.387975	1.47399				2408_397.700429842429_4.10216271224307	0.647217	1.91022				2023_883.39775299102_4.02114740532959	0.480473	1.61684			3356_931.35810143195_3.77457437499999	0.465686	1.59311
2890_641.646167301167_3.00386958211856	0.285279	1.33013					3018_577.95974028274_2.69999387323943	0.598039	1.81855				4395_866.131118115454_8.07333564954682	0.386445	1.47174				2322_665.365503835472_4.5706869047619	0.646939	1.90969				1646_482.93501535543_3.78509830885625	0.479925	1.61595			1724_889.476766987214_4.25177244701348	0.465586	1.59295
3505_426.224336512162_3.10530266761095	0.284922	1.32966					902_531.33455342862_4.28282819767441	0.59784	1.81819				891_684.668561856421_4.09503640988372	0.385193	1.4699				902_531.33455342862_4.28282819767441	0.6455	1.90694				1686_683.707715182024_3.82525164968462	0.478703	1.61398			5315_423.263387830927_3.8212019033675	0.465517	1.59284
1706_513.272023029826_4.07212293161167	0.284001	1.32843					5221_511.985800308416_2.82169039215686	0.5976	1.81775				2163_1454.51287950459_4.47249573529411	0.384283	1.46856				2761_665.360978369402_4.57733054029303	0.644633	1.90529				4647_878.464917968148_5.17028522727273	0.478019	1.61288			1335_752.9223044677_3.93549698180203	0.465342	1.59256
4453_723.369717611125_4.30568838315217	0.283636	1.32795					2408_397.700429842429_4.10216271224307	0.596789	1.81628				458_816.397529561726_3.88943183287165	0.383427	1.4673				2945_706.79788421499_3.67792884271671	0.643841	1.90378				402_1124.49989824874_3.88941611188164	0.477975	1.6128			626_407.197024211462_3.61425335839599	0.464146	1.59065
3255_494.321755351677_7.22398554670207	0.283219	1.3274					3265_784.416750807914_4.9281797858099	0.595465	1.81387				1421_343.699320845023_3.61666864784546	0.383131	1.46687				5412_839.10535349762_3.98470391180654	0.643546	1.90322				3482_882.592934016423_9.82354252796419	0.47776	1.61246			4725_397.215259874879_3.27992846260387	0.463946	1.59034
1618_544.291161310744_3.65335855920114	0.282436	1.32636					881_664.341395542276_4.06002109704641	0.59418	1.81155				2238_470.762151286895_4.36862220580994	0.382252	1.46558				635_628.229084385357_3.30216890301318	0.642954	1.90209				1524_722.376188397043_3.59825449074074	0.477519	1.61207			855_884.689964971046_2.92197048081368	0.463812	1.59012
4146_373.69034383518_3.24976931762395	0.282112	1.32593					3901_714.407097842574_3.49282655286865	0.592832	1.80911				2042_785.395173670243_3.12569520094562	0.38086	1.46354				2957_335.859372921904_3.3814939842209	0.642235	1.90072				958_359.705932127374_3.63352418879055	0.477082	1.61137			3265_784.416750807914_4.9281797858099	0.463436	1.58953
477_565.439747374407_11.1386663157894	0.281813	1.32553					3770_549.293476389777_3.88345467334286	0.591408	1.80653				3165_304.481056743213_2.68763266090297	0.380034	1.46233				336_358.707186642179_3.62913455882353	0.642109	1.90049				4785_676.36140547063_4.07907986013986	0.476756	1.61084			1228_421.268157719845_8.78382903939796	0.462486	1.58802
3217_969.96337240637_3.16321283333333	0.281703	1.32539					3305_517.787007751648_3.13628666180757	0.591264	1.80627				4819_1453.76946704389_4.48808774722624	0.379939	1.4622				3265_784.416750807914_4.9281797858099	0.641134	1.89863				4449_967.016732147742_3.83297083919362	0.475733	1.60919			2577_832.838534359401_3.92510600620567	0.461553	1.58654
3483_617.80809271991_3.92792874531834	0.281125	1.32462					2945_706.79788421499_3.67792884271671	0.588118	1.8006				3304_808.426479322729_3.76224004178273	0.379621	1.46173				621_966.504469256229_4.43513178403755	0.639656	1.89583				1437_245.185001736688_3.02307878141299	0.475214	1.60836			1377_437.20411140808_3.29114164118247	0.461417	1.58632
4466_853.439610213917_4.17157503506311	0.280712	1.32407					2865_812.734266157597_3.0261763095238	0.587925	1.80025				4292_1516.1819593808_8.24136438026474	0.379481	1.46153				2865_812.734266157597_3.0261763095238	0.635707	1.88836				1300_329.151231608685_3.12914095555555Tyr-Phe	0.471039	1.60166			902_531.33455342862_4.28282819767441	0.461363	1.58623
1865_717.372191524344_3.20147241867043	0.28068	1.32403					5278_763.526683169487_8.9763354742173	0.58792	1.80024				3511_675.539300719338_12.000169680851	0.379262	1.46121				3932_836.014551339994_5.83827209663121	0.635135	1.88728				419_286.30931466896_7.23439937943262	0.470487	1.60077			3143_708.115526472992_4.28028894460362	0.460151	1.58431
743_461.25196643321_3.23467883709981	0.280326	1.32356					3536_1015.03447819725_3.03842621167161	0.587224	1.79899				428_480.341108780926_6.92292615606936Spectral Match to 1-(1Z-Hexadecenyl)-sn-glycero-3-phosphocholine from NIST14	0.377953	1.45929				865_531.085198327973_4.28344339360222	0.633574	1.88433				2239_624.132811877247_4.59478641356256	0.470213	1.60034			2228_1448.76334914583_4.46692251671442	0.459086	1.58263
1632_229.153117903564_2.78684532979194	0.280167	1.32335					865_531.085198327973_4.28344339360222	0.587076	1.79872				2524_744.401929997868_3.68708335651367	0.377602	1.45878				5235_1081.56123674024_3.70699399707174	0.632653	1.8826				3941_732.905804787543_5.54621029216467	0.469959	1.59993			1902_439.239684227435_3.47433196347031	0.458745	1.58209
2101_471.245828160621_3.79660806375996	0.279637	1.32265					5412_839.10535349762_3.98470391180654	0.586575	1.79782				2167_1112.58020098951_4.29193711240309	0.377295	1.45833				2037_1035.7916929418_4.83956732967535	0.631852	1.88109				3310_797.441921954787_3.61302716138329	0.469661	1.59945			5132_1145.55142199504_4.01704782183063	0.458372	1.5815
2563_352.663053260607_2.97045116741182	0.278967	1.32176					1652_453.239545264488_4.31242657534246	0.586176	1.7971				978_1453.52141491358_4.48045084418717	0.375691	1.456				4717_782.403080941247_5.2636375056079	0.630502	1.87855				714_385.231575650721_9.21335239043825	0.468614	1.59778			5210_395.200418308134_3.5458102633969	0.458354	1.58147
1669_636.343116750584_4.21166779935275	0.278735	1.32146					3258_585.352529326646_3.29282364864865	0.585824	1.79647				634_1265.91972498595_4.55218144428502	0.375235	1.45533				1443_572.483787757207_9.92789527883396	0.629269	1.87624				2837_789.421665447852_4.93948873015873	0.467542	1.59607			2209_544.283715278269_3.60844768976897	0.458329	1.58143
1188_448.231920403986_3.12047247109826	0.277915	1.32037					1902_439.239684227435_3.47433196347031	0.584816	1.79466				1968_458.303239183069_3.14529060926485	0.374863	1.45479				1902_439.239684227435_3.47433196347031	0.629185	1.87608				2471_557.437875135007_10.0484949024822	0.46662	1.5946			4775_529.784300998399_3.33952551470588	0.458014	1.58093
2950_521.031124324542_3.50429899057873	0.277723	1.32012					5110_438.461347318508_4.0917097826087	0.583634	1.79254				2471_557.437875135007_10.0484949024822	0.374607	1.45442				5110_438.461347318508_4.0917097826087	0.628056	1.87396				1434_383.557941459414_3.41960488888889	0.464013	1.59044			975_1166.60665466178_4.4735753418199	0.457134	1.57954
5158_813.183821110247_5.14310599276346	0.277719	1.32011					575_617.238945042076_3.30316323328786	0.583611	1.7925				422_860.611483975794_9.82209096759875	0.374497	1.45426				1686_683.707715182024_3.82525164968462	0.627133	1.87223				4948_766.400681547105_5.09270343665767	0.463857	1.5902			2725_560.393043043003_9.73152511671333	0.456549	1.57862
3276_357.197027631862_2.88514952893674	0.277561	1.31991					4687_1081.55931047359_3.74900073206441	0.582909	1.79124				2985_877.963941136884_5.19511444147752	0.374472	1.45422				3018_577.95974028274_2.69999387323943	0.625835	1.86981				5291_616.17481536702_6.36294245977011	0.463363	1.58941			3613_469.251093389847_3.94547757490636	0.45577	1.57739
3403_430.211313644332_3.94175136764024	0.27712	1.31932					3889_396.715115448319_3.78731580118694	0.579901	1.78586				1629_909.463111903628_3.27425239808153	0.374127	1.45372				3539_912.390055520751_3.83313633916554	0.622161	1.86295				1930_685.998436083107_3.64163636570907	0.463044	1.5889			3107_1222.12657289101_4.83157237953303	0.455642	1.57719
2894_466.24397373938_3.19145295698924	0.276938	1.31909					4970_569.349788452138_3.50898033736152	0.577353	1.78132				880_569.363360543422_4.51229588178295	0.372663	1.45159				5446_822.437503392196_4.77608186813187	0.622032	1.86271				2770_856.580948476996_9.69093728362183	0.462921	1.58871			3699_548.324769298875_3.37227584876543	0.455495	1.57695
561_636.356086749346_3.87783652680653	0.276783	1.31888					4815_666.353500351964_3.86567206638616	0.576814	1.78036				1725_1035.53921123834_4.83472849229286	0.370663	1.44869				2690_333.069976461731_4.35521708138932	0.619614	1.85821				5455_734.352540744131_3.4310662585034	0.461267	1.58608			4686_387.716719672632_3.58785416666666	0.455471	1.57692
4555_298.216073588246_6.50356538643906C11:DB UHQ aka 2-undecenyl-quinoloin-4(1H)-one position of double bond unknown	0.27668	1.31874					5315_423.263387830927_3.8212019033675	0.576769	1.78028				2294_492.249672869734_3.06554609565641	0.370638	1.44866				1661_680.86898384387_4.3985792276964	0.619091	1.85724				4675_795.928386451893_5.33431003106968	0.461063	1.58576			5361_636.096411443192_4.19935768136557	0.455134	1.57638
3690_608.990006779779_5.40429526339088	0.276351	1.31831					3582_601.333858724691_7.33337290836653	0.575755	1.77847				1942_919.632431146684_6.87885780901382	0.370599	1.4486				383_504.318698998712_8.37046505090747	0.618969	1.85701				427_726.342101051911_3.77030808926081	0.460965	1.5856			4734_794.419075874167_4.66414481582536	0.45483	1.57591
741_741.409862588196_3.54141776377217	0.276051	1.31792					2021_395.211290671311_3.23789243891193	0.575658	1.7783				4785_676.36140547063_4.07907986013986	0.370432	1.44836				624_1153.35743427953_4.33603875473484	0.618962	1.857				891_684.668561856421_4.09503640988372	0.459158	1.58274			865_531.085198327973_4.28344339360222	0.454483	1.57536
352_367.729122749767_3.66372938144329	0.275471	1.31715					1425_714.384187519477_4.31565041551246	0.575525	1.77806				1186_672.350573827444_4.03853333333333	0.370288	1.44815				3770_549.293476389777_3.88345467334286	0.618896	1.85688				3726_484.43404481547_11.9837559290382	0.455962	1.57769			2776_593.400062129169_10.1174794088425	0.454395	1.57522
3772_827.964151466679_4.49015142793395	0.275367	1.31701					3153_472.224702425474_3.28219576523031	0.572643	1.77295				1425_714.384187519477_4.31565041551246	0.370096	1.44787				5315_423.263387830927_3.8212019033675	0.618477	1.8561				1186_672.350573827444_4.03853333333333	0.455892	1.57758			3063_669.3533886599_4.18493557109557	0.454328	1.57511
3805_885.445918698155_4.6860360614397	0.273873	1.31505					3143_708.115526472992_4.28028894460362	0.572202	1.77216				413_400.340656433405_7.53794460784312Spectral Match to Palmitoylcarnitine from NIST14	0.370025	1.44777				1763_703.55928198894_7.39883918439716Palmitoyl sphingomyelin	0.618311	1.85579				4734_794.419075874167_4.66414481582536	0.455565	1.57706			5389_486.011198058971_3.57467114219113	0.454136	1.57481
4575_747.156831926853_5.86417590218424	0.273801	1.31495					2931_396.714905398247_3.80151218424962	0.569154	1.76677				5228_927.94750203693_4.33278301587301	0.369567	1.44711				3301_1262.60450117678_5.33680353107344	0.617923	1.85507				554_1162.8408126404_3.88205404530744	0.455517	1.57699			3851_627.963100816483_8.65312827329902	0.453355	1.57358
1041_641.34035824919_4.11150852112676	0.273467	1.31451					5446_822.437503392196_4.77608186813187	0.568488	1.7656				427_726.342101051911_3.77030808926081	0.369407	1.44688				3305_517.787007751648_3.13628666180757	0.617512	1.85431				3304_808.426479322729_3.76224004178273	0.451179	1.57016			4021_632.415740312877_9.51251704438149	0.452776	1.57267
239_827.670659365163_9.42725776892429	0.273365	1.31438					3427_408.237428149414_3.77857386039886	0.568338	1.76533				3300_751.900181679399_3.49940189959294	0.368892	1.44613				2881_798.430652129141_4.821588631196	0.616694	1.85279				4906_966.502140262704_4.43627638497652	0.450355	1.56887			4262_492.799135901096_3.93716231361231	0.451235	1.57025
2129_1010.1552015026_3.98052595549105	0.272944	1.31383					3159_742.355798092329_3.47405653685674	0.567946	1.76464				3479_713.441752205977_3.89001711079943	0.368396	1.44541				5163_720.342073512502_3.27961290097629	0.616409	1.85226				4395_866.131118115454_8.07333564954682	0.448042	1.56525			3088_1105.80540920465_3.05327658382065	0.45029	1.56877
328_510.389806199347_7.57610002216311Spectral Match to 1-Octadecyl-sn-glycero-3-phosphocholine from NIST14	0.272137	1.31277					5132_1145.55142199504_4.01704782183063	0.567584	1.764				1400_508.443426062743_10.0764815707273	0.368351	1.44535				2837_789.421665447852_4.93948873015873	0.615405	1.85041				4648_371.217040034149_3.02928228888888	0.447514	1.56442			3825_659.463408170999_9.99160046844181	0.449839	1.56806
5084_519.781952891718_4.02430157690441	0.270761	1.31096					5210_395.200418308134_3.5458102633969	0.56685	1.76271				2240_900.835644309633_5.96818431503793	0.368247	1.4452				1778_439.23856773655_3.76934457104557	0.614952	1.84957				2524_744.401929997868_3.68708335651367	0.446716	1.56317			4476_500.778875087854_3.5901979790775	0.44973	1.56789
3190_519.78184131037_4.02932846715328	0.270412	1.3105					621_966.504469256229_4.43513178403755	0.566345	1.76182				597_322.902428138501_2.83427384196185	0.367793	1.44454				5278_763.526683169487_8.9763354742173	0.614811	1.84931				650_1272.68111013246_4.27360516997166	0.446378	1.56264			5431_363.737299484049_3.50589738415545	0.449388	1.56735
3437_985.48394815676_3.38022974095796	0.270376	1.31046					2450_832.258160999942_5.58726260655002	0.565296	1.75997				1579_701.548245762503_7.74130179282868	0.367701	1.44441				4921_408.729839664211_3.42474972919743	0.613404	1.84671				4941_917.975644002544_3.26997239583333	0.445942	1.56196			3181_843.823210928304_3.89126800161812	0.449006	1.56675
624_1153.35743427953_4.33603875473484	0.270033	1.31001					336_358.707186642179_3.62913455882353	0.565094	1.75961				5014_716.554348733262_11.9271067729083	0.367623	1.4443				3143_708.115526472992_4.28028894460362	0.613388	1.84668				597_322.902428138501_2.83427384196185	0.445882	1.56187			3816_474.354042278242_9.7899595037453	0.447561	1.56449
4362_546.352141322288_6.70372549151027	0.269894	1.30983					5163_720.342073512502_3.27961290097629	0.564856	1.75919				3519_880.790832457162_5.66086236129604	0.365844	1.44173				4970_569.349788452138_3.50898033736152	0.612887	1.84575				2522_609.324034761093_5.40397312970341	0.445655	1.56151			1278_653.351456581773_5.19296016042781	0.446975	1.56357
1784_695.852964885403_3.24947503355704	0.269459	1.30926					5161_498.925194831046_3.23658806003584	0.562537	1.75512				3171_1272.34832052068_4.26992130434782	0.36391	1.43895				3074_642.285249775294_3.65302517882689	0.612857	1.8457				668_437.241519725388_3.23686621863799	0.444869	1.56029			139_730.525814919414_11.0779615292712	0.446957	1.56355
852_373.225686827259_2.95241347184986	0.26925	1.30898					1763_703.55928198894_7.39883918439716Palmitoyl sphingomyelin	0.562214	1.75455				2617_453.266460630532_3.11056635318704	0.363509	1.43837				5077_430.210439303981_2.74330919206579	0.611695	1.84355				5250_440.255752168999_3.49328952380952	0.444858	1.56027			5110_438.461347318508_4.0917097826087	0.442995	1.55736
3832_648.481459820854_10.9720718611521	0.268606	1.30814					635_628.229084385357_3.30216890301318	0.561267	1.75289				1013_524.369204097949_7.35741662239929Spectral Match to 1-Octadecanoyl-sn-glycero-3-phosphocholine from NIST14	0.362589	1.43705				3159_742.355798092329_3.47405653685674	0.611292	1.84281				4492_804.480411368894_8.63651182432431	0.444193	1.55923			3381_554.77920464632_3.36219442843419	0.442951	1.5573
888_913.483087572319_5.40369379432624	0.268599	1.30813					2981_848.614521119767_10.0902188208616	0.561222	1.75281				3049_393.238786775024_7.63236243913236	0.362067	1.43629				3901_714.407097842574_3.49282655286865	0.609183	1.83893				454_426.356490701413_7.72357727487034Spectral Match to Oleoyl L-carnitine from NIST14	0.44396	1.55887			4466_853.439610213917_4.17157503506311	0.442109	1.55599
4979_835.761825034665_5.92008716755318	0.268245	1.30767					4921_408.729839664211_3.42474972919743	0.561142	1.75267				2104_342.333056217812_8.02488283404659	0.361735	1.43582				3643_965.467834854321_3.89549523467433	0.608769	1.83817				4024_494.358471451514_8.35765839982268	0.442786	1.55704			3395_702.316867744506_4.18966204362257	0.441536	1.55509
3020_642.851788285154_3.84705663992869	0.267916	1.30724					2323_408.737089874793_3.79928906172839	0.559985	1.75065				2768_959.495004980754_4.28119902797534	0.361703	1.43577				2021_395.211290671311_3.23789243891193	0.608066	1.83688				428_480.341108780926_6.92292615606936Spectral Match to 1-(1Z-Hexadecenyl)-sn-glycero-3-phosphocholine from NIST14	0.441242	1.55464			3159_742.355798092329_3.47405653685674	0.441313	1.55475
3691_903.486965133123_4.02372403660886	0.266818	1.3058					2690_333.069976461731_4.35521708138932	0.558232	1.74758				2770_856.580948476996_9.69093728362183	0.361611	1.43564				4815_666.353500351964_3.86567206638616	0.60798	1.83672				4732_873.1315793876_3.89312627424447	0.440947	1.55418			5304_392.192532137341_3.13516436605317	0.440406	1.55334
2244_693.731069224407_5.76077573461891	0.266353	1.3052					1022_471.247135104346_3.69384167838724	0.558058	1.74728				2473_596.506585720967_10.0159438689685	0.361493	1.43547				5132_1145.55142199504_4.01704782183063	0.60725	1.83538				4958_872.384626706847_3.87683851111111	0.438733	1.55074			4059_362.158015828925_3.33601193353474MLS001074203-01!	0.439667	1.55219
3183_494.590744789492_4.09165959821428	0.266323	1.30516					1686_683.707715182024_3.82525164968462	0.556848	1.74516				3659_339.287403206798_8.4704451969898	0.361322	1.43523				5210_395.200418308134_3.5458102633969	0.606711	1.83439				2262_729.332721286214_3.73520818349469	0.437992	1.54959			2653_496.261905310725_3.11328607038123	0.438231	1.54996
2488_385.238838486794_3.2771605734767	0.266281	1.3051					3539_912.390055520751_3.83313633916554	0.556613	1.74475				1606_906.158751450714_5.97155446071904	0.358831	1.43165				3889_396.715115448319_3.78731580118694	0.604445	1.83024				1493_432.740703002796_3.73359565537555	0.437559	1.54892			3874_398.21435244969_3.32254116828928	0.437645	1.54906
3519_880.790832457162_5.66086236129604	0.266017	1.30476					3643_965.467834854321_3.89549523467433	0.555497	1.74281				1674_489.73116396345_4.63553461538461	0.358739	1.43152				279_862.625819740655_10.5895919819819Lactosylceramide(18:1/16:0)	0.604333	1.83003				1860_1136.82300324937_3.88923996763754	0.436912	1.54792			4134_761.481851303047_4.52564851694914	0.437389	1.54866
1684_510.769409683198_3.7304576419214	0.265773	1.30444					383_504.318698998712_8.37046505090747	0.555298	1.74246				1200_255.230884226185_8.34259909251881	0.358276	1.43086				3153_472.224702425474_3.28219576523031	0.604024	1.82947				341_872.130371302056_3.88285087483176	0.436713	1.54761			2765_606.437731707112_10.1033798129	0.436852	1.54783
3230_272.170442744224_2.87169694899817	0.265667	1.3043					1278_653.351456581773_5.19296016042781	0.554945	1.74185				472_661.52610842197_9.37702892561983	0.357948	1.43039				1345_511.518451425593_3.70179506944444	0.603011	1.82761				4885_872.127549203728_3.87987821893226	0.436515	1.54731			4848_491.747622182844_3.42061664208456	0.436364	1.54707
1186_672.350573827444_4.03853333333333	0.265655	1.30428					2037_1035.7916929418_4.83956732967535	0.55408	1.74034				3751_510.449392537726_11.9780890427599	0.357828	1.43022				2167_1112.58020098951_4.29193711240309	0.601824	1.82544				283_582.471660775041_9.94568750000001	0.434759	1.54459			2150_246.648446249995_3.01418213930348	0.435062	1.54506
573_183.148078231515_4.00304953519256	0.265617	1.30424					2881_798.430652129141_4.821588631196	0.553462	1.73926				4129_877.459150558037_5.20322141577061	0.357782	1.43015				4687_1081.55931047359_3.74900073206441	0.599607	1.8214				2366_1199.66753695349_5.06916718602455	0.43318	1.54215			2408_397.700429842429_4.10216271224307	0.434879	1.54478
1677_501.287259929819_2.98015963503649	0.26548	1.30406					4048_677.340184428188_3.98877172494172	0.548231	1.73019				629_1266.16949988189_4.55594833333332	0.357709	1.43005				5161_498.925194831046_3.23658806003584	0.597604	1.81776				1423_913.486554498959_5.40391443116423	0.43268	1.54138			2865_812.734266157597_3.0261763095238	0.433706	1.54297
3280_429.249544504046_3.20689012003693	0.265235	1.30374					2457_832.508445448782_5.60265413333332	0.54746	1.72886				5455_734.352540744131_3.4310662585034	0.357476	1.42972				5102_1007.02696274505_3.98802244318182	0.597222	1.81706				2878_920.97888409245_4.24078363013698	0.432602	1.54126			2935_386.719574045358_3.19048885630498	0.432585	1.54124
1091_1266.67172272602_4.27122657845867	0.265204	1.3037					2755_430.728268573348_3.0781171504596	0.54636	1.72696				4948_766.400681547105_5.09270343665767	0.357442	1.42967				1278_653.351456581773_5.19296016042781	0.594956	1.81295				2406_726.139208660509_4.22879352245863	0.432567	1.54121			2962_683.342531690338_3.04088161000944	0.432183	1.54062
1279_718.375045756133_4.10996657471264	0.264442	1.3027					3074_642.285249775294_3.65302517882689	0.545296	1.72512				1063_301.185916150305_2.80125095174855	0.357036	1.42909				1022_471.247135104346_3.69384167838724	0.593156	1.80969				4934_888.456114222257_5.40878656914893	0.430448	1.53795			2885_865.758866814508_3.02316971401781	0.432059	1.54043
5119_510.765370896778_3.5699522463768	0.264387	1.30263					2647_666.077226818338_3.3182689435337	0.544628	1.72397				1739_397.189765783114_3.51847290528233	0.35603	1.42765				3536_1015.03447819725_3.03842621167161	0.593035	1.80947				2674_784.601137219376_9.56408669977924Spectral Match to Arachidonoylthio-PC from NIST14	0.428921	1.5356			3274_1179.58318020354_2.94933236009732	0.431519	1.53959
2927_447.242718939575_3.38177407407407	0.263758	1.30181					4725_397.215259874879_3.27992846260387	0.54462	1.72395				3941_732.905804787543_5.54621029216467	0.354894	1.42603				1076_1104.90873253175_4.33229599537036	0.592259	1.80807				2010_434.734663279105_3.34268015873015	0.428507	1.53496			3840_601.418875958347_8.40172981283422	0.430346	1.53779
1017_912.981907573008_5.40253800354139	0.26357	1.30157					2837_789.421665447852_4.93948873015873	0.543206	1.72152				3584_798.22272822755_4.71766067821067	0.354584	1.42559				2450_832.258160999942_5.58726260655002	0.591872	1.80737				1096_357.298876532_8.49684729609928Spectral Match to Monoelaidin from NIST14	0.42835	1.53472			3933_832.258408545935_5.71028293064876	0.429652	1.53672
826_510.285448375564_3.20628486618005	0.26343	1.30139					3274_1179.58318020354_2.94933236009732	0.5428	1.72082				3537_1280.66384960469_4.15920218539865	0.354551	1.42554				4155_350.117445147424_4.38201280056577	0.591754	1.80715				2955_623.630823399002_4.59239461651917	0.428332	1.5347			5137_498.929791136594_3.39920667112895	0.428866	1.53552
3154_306.519880498644_3.08460763473053	0.263189	1.30107					5401_286.835878383548_3.24957031007751	0.54238	1.72009				4024_494.358471451514_8.35765839982268	0.353097	1.42347				2931_396.714905398247_3.80151218424962	0.591351	1.80643				4486_359.167579616517_8.45746274379432	0.428139	1.5344			2051_397.211644227604_3.1704458045182	0.427832	1.53393
2359_386.721163680844_3.21020316176471	0.262894	1.30069					1661_680.86898384387_4.3985792276964	0.541486	1.71856				4492_804.480411368894_8.63651182432431	0.35306	1.42342				2712_1047.50427886597_4.01184326550387	0.590737	1.80532				404_872.633333065481_3.88201361597129	0.427848	1.53395			2063_335.171320279171_2.89386788401947	0.427316	1.53314
2647_666.077226818338_3.3182689435337	0.262754	1.30051					2566_544.295684329753_3.43371068007663	0.540954	1.71765				321_482.358393892009_6.873623417441331-Hexadecyl-sn-glycero-3-phosphocholine	0.351805	1.42163				3427_408.237428149414_3.77857386039886	0.589756	1.80355				1013_524.369204097949_7.35741662239929Spectral Match to 1-Octadecanoyl-sn-glycero-3-phosphocholine from NIST14	0.427838	1.53394			5385_493.92936977409_3.38965885844749	0.426943	1.53257
3258_585.352529326646_3.29282364864865	0.262325	1.29995					1377_437.20411140808_3.29114164118247	0.539952	1.71593				2179_295.224787571082_7.11471370075254	0.350806	1.42021				1713_1007.51660529451_4.73576528751753	0.587405	1.79931				4528_736.380896314983_3.92711049468331	0.427694	1.53372			5017_350.117024012624_3.05821773475744	0.426578	1.53201
913_497.277775210817_4.04931564388656	0.261914	1.29941					5138_1046.48436797878_3.92421727582846	0.539142	1.71454				1217_1045.55216983063_6.22412316046098	0.349918	1.41895				2566_544.295684329753_3.43371068007663	0.586972	1.79853				748_614.451121448627_9.56676382833787	0.42738	1.53323			4135_699.221871345553_4.39077038626609	0.42653	1.53193
2773_722.864094715672_3.81158539450354	0.261473	1.29884					4520_669.851546888647_3.78184163292847	0.538705	1.71379				2406_726.139208660509_4.22879352245863	0.349706	1.41865				5138_1046.48436797878_3.92421727582846	0.585881	1.79657				3537_1280.66384960469_4.15920218539865	0.426863	1.53244			2733_649.463236014684_11.2284691484517	0.425724	1.5307
2067_462.229983096878_3.55627579710144	0.261099	1.29836					2712_1047.50427886597_4.01184326550387	0.538643	1.71368				926_283.164322790973_2.96392826471889	0.34949	1.41834				3638_1006.52615072179_3.97940395439107	0.585147	1.79526				333_872.38420315572_3.87973519751443	0.426236	1.53148			2843_444.689415354778_3.26693496240601	0.42545	1.53028
2763_646.430891809656_9.66147208333332	0.259972	1.29689					5201_671.355075663236_4.21678493055555	0.538499	1.71343				3108_1222.37891399019_4.85069878603944	0.349148	1.41786				3591_714.883783870657_4.51710697211155	0.58401	1.79321				318_494.358638818091_8.35342857459052	0.425955	1.53105			1646_482.93501535543_3.78509830885625	0.42525	1.52997
3496_300.155206135964_3.05227309322034	0.259566	1.29637					5443_1008.55208646741_4.44990951338199	0.537977	1.71254				1161_931.649416173714_7.57664283489096	0.348251	1.41659				5201_671.355075663236_4.21678493055555	0.582124	1.78984				1739_397.189765783114_3.51847290528233	0.425775	1.53078			4005_387.265631292543_3.9636622645951	0.425181	1.52987
3176_476.248896936554_3.4743561728395	0.259427	1.29619					624_1153.35743427953_4.33603875473484	0.537067	1.71098				2023_883.39775299102_4.02114740532959	0.348004	1.41624				3274_1179.58318020354_2.94933236009732	0.581299	1.78836				2042_785.395173670243_3.12569520094562	0.42546	1.53029			3008_534.79228308439_2.72415621998079	0.425061	1.52968
1544_435.237244205421_2.8300752374169	0.25749	1.29368					11_453.331318716391_11.0140486277113_	0.536458	1.70994				1933_578.802641483243_3.2531424009324	0.347902	1.41609				3172_363.43176450237_3.65540386243386	0.581112	1.78803				472_661.52610842197_9.37702892561983	0.425261	1.52999			2438_465.265552947349_3.94327439886846	0.424808	1.5293
3064_831.354592156109_3.54845134073046	0.257379	1.29354					3026_484.653837077502_3.56356010479041	0.535744	1.70872				3482_882.592934016423_9.82354252796419	0.347573	1.41563				3104_656.852991875543_4.42007575960679	0.580957	1.78775				1629_909.463111903628_3.27425239808153	0.42222	1.52534			2744_691.349561027462_3.59573475524475	0.42337	1.5271
3117_961.964862957163_2.99964887118194	0.257053	1.29311					3172_363.43176450237_3.65540386243386	0.533309	1.70456				5339_471.236071971948_3.62416594896331	0.347226	1.41514				2126_619.358780332824_4.56126617021275	0.580572	1.78706				1065_486.752317430096_3.36473878571428	0.422149	1.52524			2732_658.50142486517_11.5264066485752	0.421634	1.52445
3340_770.420538221011_3.85279290429042	0.256718	1.29268					3008_534.79228308439_2.72415621998079	0.533127	1.70425				5290_352.838624650483_3.35549083950617	0.347207	1.41511				2011_1025.55931780057_4.1889268707483	0.579789	1.78566				1017_912.981907573008_5.40253800354139	0.421829	1.52475			1884_205.129665942267_3.99388076582558	0.421127	1.52368
1040_429.260065991539_3.20088734177214	0.256687	1.29264					5077_430.210439303981_2.74330919206579	0.531514	1.70151				1474_605.811700144071_3.03620745856353	0.346418	1.41399				2323_408.737089874793_3.79928906172839	0.579198	1.78461				5364_681.126368872764_5.15043242876527	0.420438	1.52263			1217_1045.55216983063_6.22412316046098	0.42103	1.52353
4798_636.354267881777_3.88943450374532	0.256441	1.29232					4155_350.117445147424_4.38201280056577	0.530562	1.69989				958_359.705932127374_3.63352418879055	0.344738	1.41162				11_453.331318716391_11.0140486277113_	0.579055	1.78435				2489_1162.50984172122_3.88279673913043	0.418411	1.51955			2189_973.497835577052_2.92566882036221	0.421021	1.52352
5226_245.185085289221_2.9867775631855	0.256339	1.29219					3381_554.77920464632_3.36219442843419	0.5303	1.69944				1110_621.350560938067_4.09910825105783	0.344624	1.41146				5221_511.985800308416_2.82169039215686	0.578139	1.78272				1165_676.309915626286_3.88351331496786	0.418015	1.51894			978_1453.52141491358_4.48045084418717	0.41908	1.52056
1140_1339.76287418646_5.96721124942369	0.256006	1.29176					2167_1112.58020098951_4.29193711240309	0.530023	1.69897				283_582.471660775041_9.94568750000001	0.344315	1.41102				4725_397.215259874879_3.27992846260387	0.577212	1.78107				1140_1339.76287418646_5.96721124942369	0.417333	1.51791			4713_810.910767649128_4.4364833998227	0.41897	1.52039
3619_632.892976226491_4.40137839999999	0.253882	1.28902					3388_884.938823324645_2.90919845550945	0.529919	1.6988				766_703.559855743723_7.74844769809649Palmitoyl sphingomyelin	0.343692	1.41014				3201_832.913844589676_3.92116210290827	0.574845	1.77686				870_878.127703292051_3.9758648895293	0.417161	1.51765			2836_437.73179169997_2.75081091180866	0.418712	1.52
4675_795.928386451893_5.33431003106968	0.253538	1.28858					3874_398.21435244969_3.32254116828928	0.529887	1.69874				714_385.231575650721_9.21335239043825	0.342147	1.40797				3388_884.938823324645_2.90919845550945	0.573854	1.77509				1349_434.22927426758_3.27642821805955	0.416112	1.51606			2121_645.340208966547_3.55813853578154	0.416706	1.51696
3349_1049.07378505356_7.31173515070922	0.25278	1.2876					1713_1007.51660529451_4.73576528751753	0.527443	1.69459				594_440.309833681786_6.83393096502878	0.341603	1.4072				4048_677.340184428188_3.98877172494172	0.57338	1.77425				3774_548.810783266681_3.90111012569832	0.41495	1.51429			4417_789.096792091337_6.1651349090102	0.416503	1.51665
1661_680.86898384387_4.3985792276964	0.252756	1.28757					1618_544.291161310744_3.65335855920114	0.526276	1.69262				318_494.358638818091_8.35342857459052	0.34129	1.40676				1975_730.375731636342_2.91976858076564	0.57329	1.77409				2607_585.756198387666_3.42056717836257	0.413655	1.51234			1935_1010.4841547398_4.00872242380261	0.415947	1.51581
3004_490.264125766534_3.7753065553943	0.252294	1.28697					5260_928.448525140774_4.31650583218073	0.524671	1.6899				1947_912.981342583849_5.27726236702128	0.341227	1.40667				1377_437.20411140808_3.29114164118247	0.571896	1.77162				1669_636.343116750584_4.21166779935275	0.412454	1.51052			969_1453.27142870196_4.47636370533528	0.414648	1.51384
342_671.686380877573_3.99642689015691	0.251533	1.28599					4134_761.481851303047_4.52564851694914	0.524505	1.68962				5200_882.463707709884_4.98573044263775	0.341178	1.4066				3008_534.79228308439_2.72415621998079	0.57184	1.77152				75_804.563441714143_9.0255812216167	0.411165	1.50857			1831_527.728761400885_3.18910672557682	0.413861	1.51265
3674_778.417019608171_4.15095905695612	0.250727	1.28496					3181_843.823210928304_3.89126800161812	0.524276	1.68924				383_504.318698998712_8.37046505090747	0.340992	1.40634				2880_993.374524756818_3.11561493256262	0.570763	1.76962				1504_717.852310144749_3.60504671140939	0.410541	1.50763			3834_501.300383742723_9.31696264447527	0.412353	1.51037
2617_453.266460630532_3.11056635318704	0.250272	1.28437					3019_1178.63948386214_6.46149899328858	0.523726	1.68831				2546_736.376241825984_3.76866245932125	0.339759	1.40461				2755_430.728268573348_3.0781171504596	0.570697	1.7695				1610_706.375014811731_4.53730386574074	0.410533	1.50762			3528_481.231615444338_2.92762513343037	0.411305	1.50879
2943_681.819536349173_3.72854349704411	0.250207	1.28429					5232_406.195579542614_3.81694800285306	0.522554	1.68633				1065_486.752317430096_3.36473878571428	0.339716	1.40455				2876_833.581667935148_4.47806956417624	0.570473	1.7691				2868_356.849431161216_2.714615007215	0.410268	1.50722			3732_521.242277700764_3.35814843081312	0.410603	1.50773
1383_333.179401546413_3.10864935812306	0.2488	1.28249					5185_526.312345693942_7.63037287403364	0.522383	1.68604				3345_656.346649326158_4.11380155367231	0.339643	1.40445				5401_286.835878383548_3.24957031007751	0.569244	1.76693				888_913.483087572319_5.40369379432624	0.410168	1.50707			5412_839.10535349762_3.98470391180654	0.410429	1.50746
4727_646.333175787032_3.11781423809524	0.248278	1.28182					3013_387.890650026431_3.2525890319504	0.52099	1.68369				1709_793.874620917639_3.57604752920035	0.339184	1.4038				3258_585.352529326646_3.29282364864865	0.569159	1.76678				5259_684.340256649056_4.02514308263695	0.409523	1.5061			5201_671.355075663236_4.21678493055555	0.410374	1.50738
2294_492.249672869734_3.06554609565641	0.248099	1.28159					1975_730.375731636342_2.91976858076564	0.519338	1.68091				4873_966.507129420375_3.73223875121477	0.339096	1.40368				5260_928.448525140774_4.31650583218073	0.569111	1.7667				3254_879.48141132897_4.7197672978027	0.409217	1.50564			11_453.331318716391_11.0140486277113_	0.410306	1.50728
5016_332.191624219074_3.59738490691489	0.247985	1.28144					638_932.902800483913_3.88497146027519	0.517497	1.67782				1860_1136.82300324937_3.88923996763754	0.338498	1.40284				5109_322.901937813693_2.73968663793103	0.568757	1.76607				1161_931.649416173714_7.57664283489096	0.408766	1.50496			3408_356.687125360335_3.2410581607495	0.410044	1.50688
5396_690.383081038368_4.51737886405958	0.247303	1.28057					2020_531.30724129262_4.28351556036556	0.517332	1.67755				3774_548.810783266681_3.90111012569832	0.337067	1.40083				5443_1008.55208646741_4.44990951338199	0.567811	1.7644				3625_332.148199709776_3.35140343072155Massbank:EA027611 Ciprofloxacin|1-cyclopropyl-6-fluoro-4-keto-7-piperazin-4-ium-1-yl-quinoline-3-carboxylate	0.408709	1.50487			3031_706.378190416885_5.74502106791778	0.4089	1.50516
5102_1007.02696274505_3.98802244318182	0.246783	1.2799					3104_656.852991875543_4.42007575960679	0.517242	1.67739				1165_676.309915626286_3.88351331496786	0.336902	1.4006				1618_544.291161310744_3.65335855920114	0.567234	1.76338				1041_641.34035824919_4.11150852112676	0.408435	1.50446			2020_531.30724129262_4.28351556036556	0.40861	1.50472
1261_420.760678092083_3.30138790560471	0.246648	1.27973					2880_993.374524756818_3.11561493256262	0.517167	1.67727				1198_656.348548532745_4.1580553361542	0.335734	1.39897				5185_526.312345693942_7.63037287403364	0.566973	1.76292				494_522.388220524437_9.26856470455571	0.40692	1.50218			5163_720.342073512502_3.27961290097629	0.40857	1.50466
1635_314.170270516534_2.99643719907407	0.246508	1.27955					3528_481.231615444338_2.92762513343037	0.517085	1.67713				328_510.389806199347_7.57610002216311Spectral Match to 1-Octadecyl-sn-glycero-3-phosphocholine from NIST14	0.335647	1.39884				4520_669.851546888647_3.78184163292847	0.566517	1.76212				1172_1136.49393869563_3.89000998062015	0.406913	1.50217			881_664.341395542276_4.06002109704641	0.407717	1.50338
2280_716.388444042461_3.52422585320243	0.246033	1.27894					5397_319.522024080202_2.9984365269461	0.516742	1.67656				3591_714.883783870657_4.51710697211155	0.335209	1.39823				5232_406.195579542614_3.81694800285306	0.566373	1.76187				1942_919.632431146684_6.87885780901382	0.406563	1.50165			2581_977.423541560811_3.11499583333333	0.407356	1.50284
2720_332.150424768646_6.39323791500664	0.245063	1.2777					2581_977.423541560811_3.11499583333333	0.516719	1.67652				1041_641.34035824919_4.11150852112676	0.333739	1.39618				2407_1093.80148631971_2.94818837375179	0.565488	1.76031				1063_301.185916150305_2.80125095174855	0.406515	1.50158			2945_706.79788421499_3.67792884271671	0.406974	1.50226
2042_785.395173670243_3.12569520094562	0.244854	1.27744					3301_1262.60450117678_5.33680353107344	0.51651	1.67617				874_567.302434497966_3.74113973995271	0.333475	1.39581				2457_832.508445448782_5.60265413333332	0.564795	1.75909				1489_780.577486997691_11.4180360534124	0.406158	1.50104			1618_544.291161310744_3.65335855920114	0.406439	1.50146
421_485.370992547265_10.1047768903803	0.244834	1.27741					279_862.625819740655_10.5895919819819Lactosylceramide(18:1/16:0)	0.516372	1.67594				4291_1490.16915765004_7.98446352973267	0.332364	1.39426				2647_666.077226818338_3.3182689435337	0.564748	1.759				135_792.582340798659_11.93471160674651-O-Hexadecyl-2-O-(4Z,7Z,10Z,13Z,16Z,19Z-docosahexaenoyl)-sn-glyceryl-3-phosphorylcholine	0.406004	1.50081			4793_877.464393296597_3.725165694642	0.405684	1.50033
4663_1081.92797579632_7.80418196169772	0.244544	1.27704					1443_572.483787757207_9.92789527883396	0.516298	1.67581				1524_722.376188397043_3.59825449074074	0.331227	1.39268				3874_398.21435244969_3.32254116828928	0.564623	1.75878				3713_375.257429960065_5.95992983796295	0.404007	1.49781			2988_486.258863725456_2.78739386745796	0.404789	1.49899
1047_475.25063322898_3.46765526943252	0.244511	1.277					3201_832.913844589676_3.92116210290827	0.516073	1.67544				1646_482.93501535543_3.78509830885625	0.331141	1.39256				3515_870.593785155852_10.1065371443907	0.56419	1.75802				5339_471.236071971948_3.62416594896331	0.403824	1.49754			5446_822.437503392196_4.77608186813187	0.404209	1.49812
1623_960.517892040614_7.89103255762411	0.244311	1.27674					5102_1007.02696274505_3.98802244318182	0.515105	1.67382				2860_1275.66120356529_4.52680419630156	0.33062	1.39183				3381_554.77920464632_3.36219442843419	0.564088	1.75784				523_539.251460795378_4.11414316239316	0.403236	1.49666			1211_933.488118679822_3.60732616279069	0.404056	1.49789
3608_792.39245096269_3.86752462651727	0.244001	1.27635					2919_536.1813674487_4.10738557444616	0.51461	1.67299				5299_794.097818124974_4.68193620448178	0.330494	1.39166				620_956.250761514436_4.27601326340325	0.563642	1.75706				1709_793.874620917639_3.57604752920035	0.403234	1.49666			800_833.448822749065_4.29270819248826	0.402205	1.49512
2876_833.581667935148_4.47806956417624	0.243488	1.27569					3591_714.883783870657_4.51710697211155	0.514587	1.67295				1787_592.314122991206_3.46775375722543	0.328695	1.38915				2919_536.1813674487_4.10738557444616	0.56181	1.75384				3494_397.889035874151_3.5331878177458	0.403223	1.49664			2706_336.26199276434_8.31592524444444Eicosanoids_15-HEPE_C20H30O3	0.402196	1.4951
1273_485.26350734741_3.8088750944287	0.243212	1.27534					3063_669.3533886599_4.18493557109557	0.512811	1.66998				4224_484.433650073262_11.2547588069636	0.328501	1.38888				4599_834.427012402962_5.22672087227413	0.56128	1.75292				874_567.302434497966_3.74113973995271	0.402644	1.49577			2860_1275.66120356529_4.52680419630156	0.401243	1.49368
5042_873.464037553335_4.02183222222222	0.242761	1.27476					1345_511.518451425593_3.70179506944444	0.510993	1.66695				5250_440.255752168999_3.49328952380952	0.328362	1.38869				5065_470.578240066572_4.15618269230769	0.560338	1.75126				1759_760.402327670488_4.27110617952187	0.402203	1.49511			2566_544.295684329753_3.43371068007663	0.400804	1.49302
4789_973.168902634123_5.35136067390321	0.242569	1.27452					2884_824.737827659965_3.01816115779645	0.510819	1.66666				3541_949.830093048436_4.82243151881719	0.327717	1.3878				638_932.902800483913_3.88497146027519	0.559375	1.74958				2244_693.731069224407_5.76077573461891	0.401259	1.4937			5138_1046.48436797878_3.92421727582846	0.400399	1.49242
2386_932.241435230103_7.11386453617399	0.242423	1.27433					4025_696.996775049216_9.17706732673266	0.509579	1.66459				468_428.901569699011_3.16131240362811	0.327633	1.38768				4134_761.481851303047_4.52564851694914	0.558712	1.74842				5058_1142.60201484767_4.62506529550827	0.400591	1.49271			5397_319.522024080202_2.9984365269461	0.399848	1.4916
1587_341.352407361795_9.20752994891442	0.24208	1.2739					3031_706.378190416885_5.74502106791778	0.509277	1.66409				135_792.582340798659_11.93471160674651-O-Hexadecyl-2-O-(4Z,7Z,10Z,13Z,16Z,19Z-docosahexaenoyl)-sn-glyceryl-3-phosphorylcholine	0.32731	1.38723				605_828.443374370014_4.46963173296753	0.558329	1.74775				3801_464.241645347788_3.04240038480038	0.400332	1.49232			600_1449.01458066761_4.47095596089652	0.399012	1.49035
5135_675.856221755178_3.06829545867393	0.241332	1.27294					4599_834.427012402962_5.22672087227413	0.509041	1.66369				748_614.451121448627_9.56676382833787	0.326892	1.38665				2884_824.737827659965_3.01816115779645	0.557908	1.74701				1150_766.408218341147_5.07296575067023	0.398882	1.49016			4921_408.729839664211_3.42474972919743	0.398744	1.48995
1371_413.23782060965_3.5016867419212	0.241051	1.27259					1076_1104.90873253175_4.33229599537036	0.508699	1.66313				3975_510.450133235911_11.5610766091051	0.326472	1.38607				3124_954.877094963073_3.9202948237394	0.557829	1.74688				2985_877.963941136884_5.19511444147752	0.398231	1.48919			5474_664.346142513153_3.09904655688622	0.3983	1.48929
1574_451.221868521522_3.61367631826742	0.240639	1.27206					5137_498.929791136594_3.39920667112895	0.508464	1.66273				650_1272.68111013246_4.27360516997166	0.326185	1.38567				5397_319.522024080202_2.9984365269461	0.557286	1.74593				1206_766.159322366144_5.07472492041836	0.395684	1.4854			1348_288.671566338048_3.45279203758654	0.397371	1.48791
4715_536.272025285857_3.84170156028369	0.240596	1.27201					3638_1006.52615072179_3.97940395439107	0.507462	1.66107				1686_683.707715182024_3.82525164968462	0.32548	1.3847				2020_531.30724129262_4.28351556036556	0.556138	1.74392				2617_453.266460630532_3.11056635318704	0.395471	1.48508			5260_928.448525140774_4.31650583218073	0.397071	1.48746
5130_727.068393410535_4.08708924284395	0.240134	1.27142					2011_1025.55931780057_4.1889268707483	0.506864	1.66008				3256_879.236944626079_4.72917546554934	0.324998	1.38403				2581_977.423541560811_3.11499583333333	0.555676	1.74312				3654_703.559841526304_8.19390768038955Palmitoyl sphingomyelin	0.395291	1.48482			5060_338.688489022454_3.07476232741617	0.396296	1.48631
1759_760.402327670488_4.27110617952187	0.240079	1.27135					3124_954.877094963073_3.9202948237394	0.506487	1.65945				4959_875.586211517281_6.89416389627659	0.324681	1.38359				3528_481.231615444338_2.92762513343037	0.555268	1.74241				4129_877.459150558037_5.20322141577061	0.394294	1.48334			862_523.786452658749_3.80239565004887	0.395538	1.48518
3702_631.337251552478_3.78178496961196	0.239941	1.27117					2962_683.342531690338_3.04088161000944	0.506082	1.65878				494_522.388220524437_9.26856470455571	0.324658	1.38356				366_1007.02637936742_3.99912575117371	0.554372	1.74085				926_283.164322790973_2.96392826471889	0.394173	1.48316			2147_630.820253397304_3.18991719322344	0.394655	1.48387
4679_796.414911147213_5.34627460106382	0.239655	1.27081					5320_742.364844109347_4.24494611872146	0.505842	1.65838				2837_789.421665447852_4.93948873015873	0.323092	1.38139				3181_843.823210928304_3.89126800161812	0.552472	1.73754				2243_899.184768569865_5.97055609536662	0.39396	1.48284			1365_476.235191332247_3.14920953379953	0.394544	1.48371
825_252.662579341511_3.5442306122449	0.23911	1.27012					1235_700.4216825318_4.40800124764595	0.504582	1.65629				4251_1455.12689878431_9.3496809954751	0.322382	1.38041				5368_681.371550920003_5.17623542228212	0.550735	1.73453				5065_470.578240066572_4.15618269230769	0.393312	1.48188			3388_884.938823324645_2.90919845550945	0.393925	1.48279
5174_448.231890426288_3.11323516377649	0.239092	1.27009					2510_649.103414583303_5.2995573131591	0.504369	1.65594				1589_468.340481037067_7.52469089095744	0.322052	1.37996				2510_649.103414583303_5.2995573131591	0.549769	1.73285				4406_521.779566526851_3.38573634361232	0.393226	1.48175			5185_526.312345693942_7.63037287403364	0.393726	1.48249
2166_747.39426363957_5.49355717468805	0.238445	1.26927					1898_498.248312866782_3.6600300096339	0.503006	1.65369				4836_282.27795815866_6.68505787472035	0.321799	1.37961				5320_742.364844109347_4.24494611872146	0.549251	1.73196				975_1166.60665466178_4.4735753418199	0.392665	1.48092			2138_477.301063057353_3.78779066279632	0.39191	1.47981
1682_639.333587242483_4.35020165745856	0.237359	1.2679					2051_397.211644227604_3.1704458045182	0.502291	1.6525				2010_434.734663279105_3.34268015873015	0.321787	1.37959				1180_671.354463528535_3.98274789351852	0.548104	1.72997				1198_656.348548532745_4.1580553361542	0.392058	1.48002			507_622.662754826411_3.60468284169124	0.391652	1.47942
2882_1064.83934253545_4.06219847449908	0.236827	1.26722					1433_394.71158781982_3.21203138271604	0.501907	1.65187				5067_611.972325276785_3.62287205816554	0.32074	1.37815				1898_498.248312866782_3.6600300096339	0.547073	1.72819				4070_508.44198576256_10.0451063982102	0.391572	1.4793			3828_551.351073312246_9.48238837209302	0.391614	1.47937
1180_671.354463528535_3.98274789351852	0.235789	1.26591					5065_470.578240066572_4.15618269230769	0.501182	1.65067				1826_623.882049557309_4.59244511261261	0.320702	1.3781				1433_394.71158781982_3.21203138271604	0.546376	1.72698				3345_656.346649326158_4.11380155367231	0.389682	1.47651			3504_880.63139653275_10.0909082104228	0.39033	1.47747
1781_630.365274407078_3.85365180115274	0.23555	1.26561					4470_844.955853901182_4.99840335108744	0.500347	1.64929				870_878.127703292051_3.9758648895293	0.319616	1.3766				3031_706.378190416885_5.74502106791778	0.545732	1.72587				2205_739.37902024654_4.34749965277777	0.38935	1.47602			4166_566.275208723671_3.58127504761904	0.390259	1.47736
3678_884.932766178716_4.65486444444444	0.235528	1.26558					4713_810.910767649128_4.4364833998227	0.500149	1.64897				5256_646.623275730359_3.9540975770925	0.319132	1.37593				2878_920.97888409245_4.24078363013698	0.544727	1.72414				3291_537.789839608178_3.56647313612313	0.389157	1.47574			1410_569.341117049403_3.55031367647058	0.389867	1.47678
4127_636.344950889214_4.33603539377289	0.234958	1.26486					4775_529.784300998399_3.33952551470588	0.498961	1.64701				1349_434.22927426758_3.27642821805955	0.318527	1.3751				75_804.563441714143_9.0255812216167	0.544557	1.72385				1947_912.981342583849_5.27726236702128	0.38909	1.47564			5232_406.195579542614_3.81694800285306	0.389629	1.47643
2861_677.346412474085_2.94931239193083	0.234363	1.2641					2915_951.869701707355_3.91142703062583	0.49862	1.64645				990_784.486473224734_3.72237342679127	0.317234	1.37332				2915_951.869701707355_3.91142703062583	0.544385	1.72355				3519_880.790832457162_5.66086236129604	0.387915	1.4739			5411_692.824038505796_4.02087387024608	0.388512	1.47478
1849_741.37683759297_4.20527529599271	0.234033	1.26369					2121_645.340208966547_3.55813853578154	0.498537	1.64631				2243_899.184768569865_5.97055609536662	0.317095	1.37313				1091_1266.67172272602_4.27122657845867	0.540855	1.71747				5330_1136.15593181722_3.90097162356321	0.387902	1.47389			1763_703.55928198894_7.39883918439716Palmitoyl sphingomyelin	0.387853	1.47381
3418_573.809160816006_4.25011203703703	0.23381	1.26341					2407_1093.80148631971_2.94818837375179	0.496712	1.64331				2278_429.246538332916_3.11631189814814	0.316651	1.37252				4571_878.454986470169_3.40652760267431	0.540483	1.71684				1400_508.443426062743_10.0764815707273	0.387707	1.4736			2684_271.031972070894_3.29182699530516Sulfamethizole	0.387713	1.47361
1042_618.333732382292_3.29790278980279	0.233785	1.26337					2165_402.213865279759_3.45281045158286	0.495727	1.64169				2373_987.016881445242_5.56478908809206	0.315542	1.371				3026_484.653837077502_3.56356010479041	0.539952	1.71592				621_966.504469256229_4.43513178403755	0.38753	1.47334			3526_1179.62224994579_2.97212519083969	0.387689	1.47357
5172_473.238128764773_3.43050872563005	0.233726	1.2633					2126_619.358780332824_4.56126617021275	0.493662	1.6383				2815_986.51509015188_5.56497261429204	0.315233	1.37058				5137_498.929791136594_3.39920667112895	0.539833	1.71572				5317_828.51904788907_3.78855195065978	0.387389	1.47313			3517_850.417871051676_3.20084877314815	0.387589	1.47342
3924_495.260458838076_3.64299048282265	0.232976	1.26235					75_804.563441714143_9.0255812216167	0.492886	1.63703				1140_1339.76287418646_5.96721124942369	0.314932	1.37017				2165_402.213865279759_3.45281045158286	0.539247	1.71472				4682_980.498714752884_4.32636309523809	0.386226	1.47142			3815_455.283271823982_7.49081485170428	0.387008	1.47257
3412_841.439942312662_4.03805720657277	0.232467	1.26171					620_956.250761514436_4.27601326340325	0.491409	1.63462				119_770.599921278907_11.88353131648931-Hexadecyl-2-(8Z,11Z,14Z-eicosatrienoyl)-sn-glycero-3-phosphocholine	0.314057	1.36897				3063_669.3533886599_4.18493557109557	0.53868	1.71374				1823_675.069427541233_5.71046397058824	0.386207	1.47139			5233_520.266122576014_4.14730344332855	0.386483	1.47179
3171_1272.34832052068_4.26992130434782	0.23178	1.26084					5078_491.784623577852_3.01552146017699	0.491371	1.63456				1751_366.881640353143_3.39773257575757	0.313235	1.36784				3019_1178.63948386214_6.46149899328858	0.536492	1.71				4832_300.288887730758_6.67181726827094C18_Sphingosine	0.385301	1.47006			3166_555.34646871616_5.16117020712909	0.386186	1.47136
3272_378.228511188018_2.86469634641407	0.231123	1.26001					5109_322.901937813693_2.73968663793103	0.491155	1.6342				2868_356.849431161216_2.714615007215	0.313192	1.36778				2962_683.342531690338_3.04088161000944	0.535329	1.70801				1735_445.245910711411_4.22509430004559	0.384997	1.46961			3643_965.467834854321_3.89549523467433	0.386115	1.47125
2158_598.673337408691_5.61085815168029	0.230937	1.25978					2876_833.581667935148_4.47806956417624	0.490589	1.63328				1823_675.069427541233_5.71046397058824	0.31248	1.36681				3357_970.49299022072_4.08475007246376	0.535	1.70745				937_329.187316490533_3.5819199468085	0.382322	1.46568			4408_1113.60623361896_6.220309437751	0.385571	1.47045
366_1007.02637936742_3.99912575117371	0.230385	1.25909					3279_1178.3049592423_6.46091039963669	0.489844	1.63206				1669_636.343116750584_4.21166779935275	0.310935	1.3647				1341_417.557330459855_3.17489078751857	0.534387	1.7064				321_482.358393892009_6.873623417441331-Hexadecyl-sn-glycero-3-phosphocholine	0.38195	1.46514			2135_713.640403873537_5.74040834464043	0.385075	1.46973
2458_665.838820698327_3.78075236185383	0.230346	1.25904					3515_870.593785155852_10.1065371443907	0.489047	1.63076				1172_1136.49393869563_3.89000998062015	0.310132	1.36361				3544_932.903173238245_3.8737251108156	0.533217	1.70441				594_440.309833681786_6.83393096502878	0.381945	1.46513			2397_912.388329582985_3.8060585797491	0.384353	1.46866
2432_602.320267299088_3.51065945165945	0.230314	1.259					5392_812.412329916104_4.31889566803464	0.488799	1.63036				3291_537.789839608178_3.56647313612313	0.309317	1.36249				2051_397.211644227604_3.1704458045182	0.532407	1.70303				1560_674.42902780944_4.2758231044349	0.38115	1.46397			812_1045.79800164049_6.22290241578014	0.382971	1.46664
3792_906.140667705762_7.40094705215419	0.230006	1.25861					3544_932.903173238245_3.8737251108156	0.488429	1.62975				2205_739.37902024654_4.34749965277777	0.308995	1.36206				4713_810.910767649128_4.4364833998227	0.531999	1.70233				1710_548.295580500858_3.88906906799809	0.380983	1.46372			638_932.902800483913_3.88497146027519	0.381777	1.46489
3620_755.384090953303_3.56437484805984	0.229975	1.25857					5368_681.371550920003_5.17623542228212	0.483472	1.62169				345_564.43733337089_8.47984490248226	0.308768	1.36175				5392_812.412329916104_4.31889566803464	0.531344	1.70122				4476_500.778875087854_3.5901979790775	0.37824	1.45971			3956_815.468947225017_3.79842741007194	0.380931	1.46365
1392_684.342974539688_4.1136724527432	0.229683	1.2582					5411_692.824038505796_4.02087387024608	0.483464	1.62168				4906_966.502140262704_4.43627638497652	0.307886	1.36055				3013_387.890650026431_3.2525890319504	0.530143	1.69918				3583_633.342480213171_5.02519570400359	0.377424	1.45852			1642_883.422342080866_3.7549825272641	0.380822	1.46349
775_517.758905555946_3.61713750610054	0.229565	1.25805					605_828.443374370014_4.46963173296753	0.482677	1.62041				2319_794.097897219765_4.69074905092592	0.30786	1.36051				2121_645.340208966547_3.55813853578154	0.53013	1.69915				981_392.739016030578_3.66541805555555	0.37685	1.45769			4649_845.443351788807_4.99658516532618	0.38078	1.46343
1423_913.486554498959_5.40391443116423	0.228574	1.25681					4962_664.347067881098_4.10020446808511	0.480051	1.61616				4682_980.498714752884_4.32636309523809	0.307832	1.36047				4962_664.347067881098_4.10020446808511	0.527414	1.69454				4555_298.216073588246_6.50356538643906C11:DB UHQ aka 2-undecenyl-quinoloin-4(1H)-one position of double bond unknown	0.375623	1.4559			602_1449.2643896437_4.47849961904762	0.380271	1.46268
3229_1048.29704166536_3.07272596017069	0.228454	1.25666					4696_1066.34996720317_9.29862187848384	0.479269	1.61489				4817_781.083598209071_4.31291867219916	0.307082	1.35945				1212_1007.02625576098_4.0030639702464	0.526735	1.69339				1933_578.802641483243_3.2531424009324	0.375385	1.45555			5320_742.364844109347_4.24494611872146	0.37978	1.46196
2522_609.324034761093_5.40397312970341	0.2282	1.25634					3357_970.49299022072_4.08475007246376	0.479178	1.61475				1456_496.371313368588_8.32288889630619	0.306113	1.35814				2768_959.495004980754_4.28119902797534	0.525145	1.6907				1748_397.940466760276_3.78645840035745	0.374643	1.45447			2542_343.192736588035_2.9550616	0.3787	1.46039
3590_583.308198202483_4.51596031531532	0.228174	1.2563					4571_878.454986470169_3.40652760267431	0.478856	1.61423				5259_684.340256649056_4.02514308263695	0.305206	1.3569				732_506.074105899599_4.28358915970287	0.524727	1.69				1200_255.230884226185_8.34259909251881	0.374198	1.45382			586_1066.34998550523_9.12093382262996	0.378139	1.45957
1445_603.45785139969_10.0249718662952	0.227448	1.25539					955_362.217109916446_3.67700234447539	0.478764	1.61408				2878_920.97888409245_4.24078363013698	0.304646	1.35614				955_362.217109916446_3.67700234447539	0.522321	1.68594				1589_468.340481037067_7.52469089095744	0.373407	1.45268			4358_564.307026891764_3.60530223192624	0.377955	1.4593
2266_333.179370895174_3.09772350597609	0.227347	1.25527					1410_569.341117049403_3.55031367647058	0.478629	1.61386				2244_693.731069224407_5.76077573461891	0.30382	1.35502				4775_529.784300998399_3.33952551470588	0.521278	1.68418				952_370.737033462709_3.59455756466568	0.37266	1.45159			1435_345.209516354588_3.87130210573477	0.376724	1.4575
3273_275.172789236218_2.79395833333333	0.227267	1.25516					1341_417.557330459855_3.17489078751857	0.478325	1.61337				3501_300.288175465443_7.05884484930273	0.303708	1.35487				5411_692.824038505796_4.02087387024608	0.518051	1.67875				5426_832.257607569734_5.46612310961969	0.372127	1.45082			5219_512.23782272435_2.87103926190475	0.376442	1.45709
4448_473.282648928168_4.40381909523809	0.227089	1.25494					2878_920.97888409245_4.24078363013698	0.47756	1.61214				523_539.251460795378_4.11414316239316	0.303314	1.35434				4696_1066.34996720317_9.29862187848384	0.518016	1.67869				4807_862.620240706287_12.0041593813905Lactosylceramide(18:1/16:0)	0.369458	1.44695			1690_1156.60346601775_4.26866067146282	0.376354	1.45696
3919_503.767855004149_2.97631798245614	0.226818	1.2546					2925_358.52898744248_2.89272827552986	0.476285	1.61008				1632_229.153117903564_2.78684532979194	0.302619	1.3534				3401_457.002969558519_3.22542845254161	0.517978	1.67863				3479_713.441752205977_3.89001711079943	0.368953	1.44622			5486_605.307564785907_2.99185050359712	0.376094	1.45658
3891_314.170592110079_2.97369672660212	0.226349	1.25401					3401_457.002969558519_3.22542845254161	0.474093	1.60656				4883_428.901504781338_3.14083628378378	0.30242	1.35313				1235_700.4216825318_4.40800124764595	0.517748	1.67824				3501_300.288175465443_7.05884484930273	0.368601	1.44571			5425_545.295768861727_4.01645427473583	0.375684	1.45599
3142_487.30729709779_3.97660983965014	0.225665	1.25316					366_1007.02637936742_3.99912575117371	0.473992	1.60639				1759_760.402327670488_4.27110617952187	0.30127	1.35157				688_509.278248636933_8.35268211273856	0.517493	1.67782				2294_492.249672869734_3.06554609565641	0.368344	1.44534			608_828.294183621814_4.46392814661134	0.375194	1.45527
2995_613.388330807776_3.99587324561403	0.225316	1.25272					2063_335.171320279171_2.89386788401947	0.472951	1.60472				269_466.327530943595_7.5771581230633	0.300098	1.34999				945_905.148137048852_4.21386604046242	0.515873	1.6751				1456_496.371313368588_8.32288889630619	0.368292	1.44526			3172_363.43176450237_3.65540386243386	0.375107	1.45515
1722_715.383097430929_3.76421432219127	0.225297	1.2527					3444_413.752606416458_3.1086023352999	0.472926	1.60468				2039_535.796117166043_3.3283484057971	0.2998	1.34959				3363_805.409476411949_3.1490777935606	0.51535	1.67422				1362_571.780764804627_3.5002964668616	0.367438	1.44403			2712_1047.50427886597_4.01184326550387	0.374563	1.45436
2358_686.366390008992_3.60036292372881	0.225206	1.25258					732_506.074105899599_4.28358915970287	0.472697	1.60431				937_329.187316490533_3.5819199468085	0.299735	1.3495				4470_844.955853901182_4.99840335108744	0.514802	1.67331				3300_751.900181679399_3.49940189959294	0.367163	1.44363			3855_659.461621180312_8.92187203428056	0.373452	1.45274
2439_499.231823224592_3.14543591382575	0.224483	1.25168					139_730.525814919414_11.0779615292712	0.47164	1.60262				1710_548.295580500858_3.88906906799809	0.298057	1.34724				3103_302.842225151545_2.78559499748617	0.51337	1.67091				4873_966.507129420375_3.73223875121477	0.366184	1.44222			3939_743.403928111999_5.58441960784313	0.373381	1.45264
2910_960.49582125716_4.27991245265151	0.224304	1.25145					3363_805.409476411949_3.1490777935606	0.471514	1.60242				374_538.421622412888_8.39319906166219	0.296857	1.34562				2925_358.52898744248_2.89272827552986	0.512594	1.66962				1673_726.878667622311_4.45477195661796	0.364914	1.44039			3937_743.657615017661_5.57070088797814	0.372931	1.45198
4431_1002.5582961567_4.32017605667626	0.224247	1.25138					2653_496.261905310725_3.11328607038123	0.470889	1.60142				1803_492.251241323039_3.10876729559748	0.294407	1.34233				1410_569.341117049403_3.55031367647058	0.511776	1.66825				799_505.823143787023_4.28268306916426	0.364542	1.43985			606_1159.01173713778_4.45935436619718	0.372482	1.45133
1665_574.803899474155_3.40023384472338	0.22404	1.25112					1180_671.354463528535_3.98274789351852	0.469655	1.59944				5330_1136.15593181722_3.90097162356321	0.294294	1.34218				5468_616.345227898468_6.52579398579672	0.51175	1.66821				1455_964.500148185485_4.28997577270565	0.364049	1.43914			3025_363.737711765804_3.54723948679621	0.371615	1.45007
2603_420.760774501012_3.29853901960784	0.223497	1.25044					3985_631.678057356288_4.17801622549019	0.467656	1.59625				4486_359.167579616517_8.45746274379432	0.294199	1.34205				388_1267.00633098517_4.27546233379183	0.510158	1.66555				1751_366.881640353143_3.39773257575757	0.363621	1.43853			5448_990.495089840884_4.70047520383692	0.370026	1.44777
1052_385.237686863405_3.25609323899371	0.223133	1.24999					3462_1136.12745350494_6.17249200542004	0.467275	1.59564				4807_862.620240706287_12.0041593813905Lactosylceramide(18:1/16:0)	0.293998	1.34178				3403_430.211313644332_3.94175136764024	0.508261	1.6624				4959_875.586211517281_6.89416389627659	0.362964	1.43758			3078_973.1921549145_2.94250907960198	0.370023	1.44777
3063_669.3533886599_4.18493557109557	0.223116	1.24997					3170_281.897792232781_2.74844818948412	0.466838	1.59494				1150_766.408218341147_5.07296575067023	0.29397	1.34174				1747_792.380535529087_3.88685397595931	0.507736	1.66153				4571_878.454986470169_3.40652760267431	0.36273	1.43725			4696_1066.34996720317_9.29862187848384	0.36997	1.44769
1388_954.508161331621_4.27483786361468	0.222601	1.24932					4686_387.716719672632_3.58785416666666	0.466549	1.59448				1504_717.852310144749_3.60504671140939	0.293491	1.3411				1470_438.717820513245_4.01309135388739	0.507104	1.66048				732_506.074105899599_4.28358915970287	0.362482	1.43689			3807_541.765569513127_3.42033879941435	0.36968	1.44727
3713_375.257429960065_5.95992983796295	0.222323	1.24898					5468_616.345227898468_6.52579398579672	0.465725	1.59317				4673_951.499655374752_5.57974338659564	0.293337	1.34089				272_350.116795807138_3.07742888295504Ampicillin	0.506454	1.6594				5252_529.241337821663_3.56578182903533	0.362414	1.43679			2834_278.202292529277_4.047952172908	0.369147	1.4465
623_1153.6057237915_4.35814144144143	0.222033	1.24861					5182_633.353894957397_8.25710288590604	0.4652	1.59233				1206_766.159322366144_5.07472492041836	0.291225	1.33807				1660_650.841568630976_4.29491949643493	0.506106	1.65882				2373_987.016881445242_5.56478908809206	0.362387	1.43675			346_884.606758334016_10.6021396595528	0.368579	1.44568
492_491.254964917785_3.75376661931818	0.221866	1.2484					4979_835.761825034665_5.92008716755318	0.464544	1.59129				3801_464.241645347788_3.04240038480038	0.290926	1.33767				3462_1136.12745350494_6.17249200542004	0.504484	1.65613				381_428.372048073907_8.40241499999999Stearoyl-L-carnitine	0.362243	1.43655			2510_649.103414583303_5.2995573131591	0.368153	1.44506
1467_605.808541756047_3.07271258692628	0.221314	1.24772					1091_1266.67172272602_4.27122657845867	0.464477	1.59118				1790_696.30812343789_3.19355904280904	0.289143	1.33528				3170_281.897792232781_2.74844818948412	0.503558	1.6546				269_466.327530943595_7.5771581230633	0.361628	1.43566			1700_810.664021587312_4.47836931067044	0.368093	1.44498
1296_229.659024306239_3.5456067985794	0.221238	1.24762					1747_792.380535529087_3.88685397595931	0.463644	1.58986				448_332.210484964745_3.6007179469593MLS002153882-01!Ipratropium bromide22254-24-6	0.289047	1.33516				1728_763.910561924791_3.87883718291054	0.503033	1.65373				2815_986.51509015188_5.56497261429204	0.361509	1.43549			1651_815.405513071862_4.47603931506849	0.367788	1.44454
1433_394.71158781982_3.21203138271604	0.221163	1.24753					2542_343.192736588035_2.9550616	0.462926	1.58872				1735_445.245910711411_4.22509430004559	0.288583	1.33454				4424_607.005735311113_6.80299811904761	0.502437	1.65274				715_671.469407425656_5.9508111954023	0.360641	1.43425			3818_280.184464926343_6.69582432492252	0.367396	1.44397
1714_891.442382939588_3.64463506155302	0.220645	1.24688					5233_520.266122576014_4.14730344332855	0.462679	1.58832				2296_488.269120493606_4.2234579035339	0.287968	1.33371				2870_1093.83154181868_2.95682984496124	0.500732	1.64993				716_500.778975852854_3.59446481748318	0.357848	1.43025			2925_358.52898744248_2.89272827552986	0.366938	1.44331
4794_501.781878427639_4.32004920863309	0.220447	1.24663					2438_465.265552947349_3.94327439886846	0.462338	1.58778				5212_486.7578221031_3.19312182826821	0.287959	1.3337				1560_674.42902780944_4.2758231044349	0.499733	1.64828				2347_517.785252937726_3.7603498075998	0.357179	1.42929			1898_498.248312866782_3.6600300096339	0.366829	1.44315
3638_1006.52615072179_3.97940395439107	0.220042	1.24613					4710_791.371218567556_3.81102785419532	0.461987	1.58723				4712_1488.15306982548_8.20888450911229	0.287894	1.33362				4710_791.371218567556_3.81102785419532	0.496597	1.64312				1763_703.55928198894_7.39883918439716Palmitoyl sphingomyelin	0.35568	1.42715			1433_394.71158781982_3.21203138271604	0.365645	1.44144
1543_167.090193685169_4.45527027445772	0.220029	1.24611					2768_959.495004980754_4.28119902797534	0.460702	1.58519				2239_624.132811877247_4.59478641356256	0.287738	1.33341				3003_988.549365056944_6.01392075555556	0.495989	1.64212				2546_736.376241825984_3.76866245932125	0.355645	1.4271			2690_333.069976461731_4.35521708138932	0.365482	1.44121
1038_520.273157982833_3.30308745183044	0.219914	1.24597					4166_566.275208723671_3.58127504761904	0.460209	1.5844				1671_449.916082936025_3.69310843881856	0.286691	1.33201				2063_335.171320279171_2.89386788401947	0.495166	1.64077				1787_592.314122991206_3.46775375722543	0.355444	1.42681			5440_740.900498469286_4.57638610004426	0.364453	1.43973
388_1267.00633098517_4.27546233379183	0.21989	1.24594					3613_469.251093389847_3.94547757490636	0.459707	1.58361				4920_468.579508260255_3.35332420870425	0.285898	1.33096				2542_343.192736588035_2.9550616	0.494264	1.63929				1110_621.350560938067_4.09910825105783	0.355097	1.42632			4710_791.371218567556_3.81102785419532	0.363659	1.43858
1676_576.336790385149_4.3121222705314	0.21958	1.24555					2870_1093.83154181868_2.95682984496124	0.456372	1.57834				4734_794.419075874167_4.66414481582536	0.285447	1.33036				3279_1178.3049592423_6.46091039963669	0.493881	1.63866				2278_429.246538332916_3.11631189814814	0.35506	1.42627			2165_402.213865279759_3.45281045158286	0.363536	1.43841
2078_884.464569371804_3.99451172839506	0.219375	1.2453					2342_491.784213191868_3.03783868343195	0.456132	1.57796				2475_874.665106683371_9.97473444296494	0.285224	1.33006				2715_696.856900241742_3.59365252996005	0.4937	1.63837				4661_873.464084938971_4.73399284085727	0.354048	1.42482			3462_1136.12745350494_6.17249200542004	0.362164	1.43643
2662_684.345387728529_4.11201482249884	0.219272	1.24517					93_431.35280010467_11.0137104471005	0.455288	1.57663				517_566.453152862752_9.49691666666666	0.281547	1.32518				5233_520.266122576014_4.14730344332855	0.491998	1.63558				328_510.389806199347_7.57610002216311Spectral Match to 1-Octadecyl-sn-glycero-3-phosphocholine from NIST14	0.353997	1.42475			4016_737.475453711907_11.2979593580246	0.361729	1.43581
2967_665.831996081566_3.36623986486486	0.219113	1.24497					3403_430.211313644332_3.94175136764024	0.453922	1.57447				2215_522.358505606664_9.26769130727763	0.281148	1.32465				2653_496.261905310725_3.11328607038123	0.490319	1.63284				4290_1516.17777846451_8.02670396426576	0.352436	1.42253			5392_812.412329916104_4.31889566803464	0.36103	1.43481
3603_772.447863990657_3.28926994410569	0.218778	1.24456					3866_667.975436034318_8.90559547190398	0.453514	1.57383				4881_445.703009271177_3.29119467253176	0.280483	1.32377				139_730.525814919414_11.0779615292712	0.489898	1.63215				654_361.182503799618_3.33828355886333	0.352315	1.42236			3396_612.304257391237_3.49226272300469	0.360331	1.4338
2203_969.464365374928_3.14779143416544	0.218656	1.2444					1212_1007.02625576098_4.0030639702464	0.452421	1.57211				3349_1049.07378505356_7.31173515070922	0.280332	1.32357				93_431.35280010467_11.0137104471005	0.48942	1.63137				3201_832.913844589676_3.92116210290827	0.351824	1.42166			93_431.35280010467_11.0137104471005	0.359117	1.43206
2766_522.255063500284_3.54882859195402	0.218618	1.24436					5060_338.688489022454_3.07476232741617	0.451214	1.57022				5058_1142.60201484767_4.62506529550827	0.278327	1.32092				2161_832.344504816398_3.88119673563218	0.48892	1.63055				5212_486.7578221031_3.19312182826821	0.351603	1.42134			4007_567.802326856058_3.44711544011543	0.357102	1.42918
3293_721.359484439415_3.42677711547452	0.218379	1.24406					1660_650.841568630976_4.29491949643493	0.450481	1.56907				1748_397.940466760276_3.78645840035745	0.277591	1.31995				5078_491.784623577852_3.01552146017699	0.488383	1.62968				4817_781.083598209071_4.31291867219916	0.350746	1.42013			4092_674.460901402537_8.50907158988257	0.356032	1.42765
2947_521.271662448091_3.44392306763285	0.217966	1.24355					4007_567.802326856058_3.44711544011543	0.450334	1.56884				5018_523.789589406125_3.90915348551792	0.277476	1.31979				4166_566.275208723671_3.58127504761904	0.488207	1.62939				5018_523.789589406125_3.90915348551792	0.3498	1.41878			2884_824.737827659965_3.01816115779645	0.354724	1.42579
2049_510.278953878351_3.18981889534883	0.21787	1.24343					1728_763.910561924791_3.87883718291054	0.450101	1.56847				1215_600.430402022919_10.2485163522012	0.277454	1.31977				342_671.686380877573_3.99642689015691	0.485626	1.62519				3588_1411.76270824783_4.52563764102563	0.349647	1.41857			3864_739.573276528295_11.3814248742569	0.354521	1.4255
504_935.733165128128_4.26662665279703	0.217615	1.24311					2715_696.856900241742_3.59365252996005	0.44991	1.56817				672_393.216344536229_3.24650318202047	0.277167	1.31939				3413_345.861225953053_3.02088521545319	0.485288	1.62464				5234_1036.79420053588_5.28210026702269	0.34948	1.41833			3017_591.856090613873_4.60862768479777	0.354114	1.42492
4932_910.143501804063_5.41977908232118	0.217479	1.24294					1560_674.42902780944_4.2758231044349	0.44971	1.56786				3736_465.235891460582_3.69388226406322	0.277014	1.31918				3049_393.238786775024_7.63236243913236	0.483714	1.62209				3231_651.828892530525_4.15472268581851	0.349185	1.41791			5458_869.620951342194_4.29908932853716	0.354028	1.42479
4944_1149.95316771837_7.00515481580114	0.217212	1.24261					4424_607.005735311113_6.80299811904761	0.449445	1.56744				1676_576.336790385149_4.3121222705314	0.276769	1.31886				4007_567.802326856058_3.44711544011543	0.483316	1.62144				2299_398.329659983676_7.01590323151836	0.346945	1.41474			1243_849.410357645691_3.28022350606909	0.352128	1.42209
1285_342.236591294516_3.40812498800959	0.217098	1.24247					3732_521.242277700764_3.35814843081312	0.448313	1.56567				2607_585.756198387666_3.42056717836257	0.276218	1.31814				2438_465.265552947349_3.94327439886846	0.482621	1.62032				734_402.203061282261_3.36034938271604	0.346653	1.41433			634_1265.91972498595_4.55218144428502	0.350442	1.41969
2243_899.184768569865_5.97055609536662	0.216619	1.24187					272_350.116795807138_3.07742888295504Ampicillin	0.448019	1.56521				1362_571.780764804627_3.5002964668616	0.275919	1.31774				2404_1093.54685172575_2.98006905465288	0.481143	1.61792				5213_497.507310347118_3.26318613983259	0.346543	1.41417			2594_679.416841321067_8.50759505762412	0.3499	1.41893
576_546.303346151132_3.46358066568771	0.216327	1.24151					4793_877.464393296597_3.725165694642	0.447752	1.56479				715_671.469407425656_5.9508111954023	0.275838	1.31763				4686_387.716719672632_3.58785416666666	0.480649	1.61712				1210_791.41903714652_5.05007767379679	0.346492	1.4141			383_504.318698998712_8.37046505090747	0.34865	1.41715
2102_390.196483815893_2.74373280575539	0.216214	1.24137					688_509.278248636933_8.35268211273856	0.44704	1.56368				464_548.309336840793_3.87640956834532	0.275582	1.3173				632_397.69699556601_4.34260326135852	0.480581	1.61701				1478_788.544411728579_11.5441114673598	0.345898	1.41326			2388_249.150021758229_2.92432328888888	0.348161	1.41646
4934_888.456114222257_5.40878656914893	0.215651	1.24067					1470_438.717820513245_4.01309135388739	0.446916	1.56348				3654_703.559841526304_8.19390768038955Palmitoyl sphingomyelin	0.275462	1.31714				2941_674.728295160682_4.52938359449192	0.479612	1.61545				1215_600.430402022919_10.2485163522012	0.345752	1.41305			2919_536.1813674487_4.10738557444616	0.34812	1.4164
4513_920.460256755077_4.15591203043271	0.215326	1.24027					5486_605.307564785907_2.99185050359712	0.446684	1.56312				1673_726.878667622311_4.45477195661796	0.274323	1.31564				3444_413.752606416458_3.1086023352999	0.479497	1.61526				119_770.599921278907_11.88353131648931-Hexadecyl-2-(8Z,11Z,14Z-eicosatrienoyl)-sn-glycero-3-phosphocholine	0.34565	1.41291			2221_1449.51419186846_4.48612346840328	0.347785	1.41593
686_717.871515033794_4.14085338680926	0.214876	1.23971					2161_832.344504816398_3.88119673563218	0.443661	1.5584				3942_835.60592573488_10.2635234646038	0.274234	1.31552				5060_338.688489022454_3.07476232741617	0.47502	1.60805				464_548.309336840793_3.87640956834532	0.345167	1.41223			3832_648.481459820854_10.9720718611521	0.347564	1.41562
5269_838.127257257322_4.32912399425287	0.214702	1.23949					5264_749.711718767132_6.21325015514184	0.443056	1.55746				3583_633.342480213171_5.02519570400359	0.274004	1.31522				2190_933.405321902753_3.88715205816554	0.474732	1.60758				1372_791.671683386698_5.04979445952057	0.345048	1.41206			619_1046.05089626673_6.21913808255658	0.346819	1.41456
3450_358.703244924831_2.94271790306627	0.214625	1.2394					2941_674.728295160682_4.52938359449192	0.443043	1.55744				3231_651.828892530525_4.15472268581851	0.272442	1.31317				5486_605.307564785907_2.99185050359712	0.474125	1.60661				1671_449.916082936025_3.69310843881856	0.343979	1.41055			3170_281.897792232781_2.74844818948412	0.346646	1.41432
1277_747.156018975294_5.54246799191374	0.213883	1.23848					2150_246.648446249995_3.01418213930348	0.440476	1.55345				518_263.13864400851_3.02462056219565	0.270974	1.31124				816_402.223391892167_3.48375558659218	0.472473	1.60396				4292_1516.1819593808_8.24136438026474	0.343609	1.41003			3081_774.993023244363_2.98254410919539	0.346437	1.41402
2344_390.886831667585_3.22620697093551	0.213658	1.2382					3145_719.424909527508_4.42727082745651	0.438646	1.55061				1861_631.326501260964_3.54154043600562	0.270349	1.31042				2773_722.864094715672_3.81158539450354	0.472108	1.60337				349_488.30937172249_7.57909137854609	0.343317	1.40962			2915_951.869701707355_3.91142703062583	0.345922	1.41329
2065_907.451222230977_4.05838960093896	0.213441	1.23793					3408_356.687125360335_3.2410581607495	0.438403	1.55023				3781_738.380084178174_4.14623272557269	0.269275	1.30902				3985_631.678057356288_4.17801622549019	0.471994	1.60319				2682_311.084486307974_4.30894720480668Spectral Match to Sulfadoxin from NIST14	0.342063	1.40785			1975_730.375731636342_2.91976858076564	0.344892	1.41184
4682_980.498714752884_4.32636309523809	0.213143	1.23756					388_1267.00633098517_4.27546233379183	0.437562	1.54893				1363_501.275009291944_3.72047215854823	0.268037	1.30739				799_505.823143787023_4.28268306916426	0.47168	1.60268				4764_463.908635840323_3.12228409300183	0.339406	1.40411			5318_398.857206985685_3.41366591123701	0.344422	1.41117
822_690.344644864698_3.22464856605547	0.2126	1.23689					816_402.223391892167_3.48375558659218	0.437248	1.54844				2682_311.084486307974_4.30894720480668Spectral Match to Sulfadoxin from NIST14	0.267402	1.30657				3613_469.251093389847_3.94547757490636	0.471586	1.60253				2990_547.823421944476_4.80087553389043	0.339314	1.40398			2881_798.430652129141_4.821588631196	0.344137	1.41077
5097_1425.24951991597_4.48331980712165	0.212378	1.23662					2190_933.405321902753_3.88715205816554	0.436645	1.54751				3200_602.317605672701_3.6712793764988	0.267094	1.30616				4381_726.362520583868_3.81760085767269	0.468749	1.59799				4112_1158.60571110551_5.63072532179315	0.33842	1.40273			4599_834.427012402962_5.22672087227413	0.343214	1.40947
2525_249.150391397468_2.94817253209384	0.212236	1.23644					2935_386.719574045358_3.19048885630498	0.436422	1.54716				4978_918.474098457092_3.21926300872092	0.266672	1.30561				4793_877.464393296597_3.725165694642	0.468648	1.59783				5227_928.195213377221_4.2805971707085	0.33833	1.4026			955_362.217109916446_3.67700234447539	0.34319	1.40944
5073_544.261744204965_3.61679576868829	0.212235	1.23644					632_397.69699556601_4.34260326135852	0.435654	1.54597				4558_455.777662326749_4.00617985700197	0.26569	1.30433				3732_521.242277700764_3.35814843081312	0.468545	1.59767				2475_874.665106683371_9.97473444296494	0.33741	1.40131			4504_477.301029843276_3.78122447840854	0.342156	1.40798
1713_1007.51660529451_4.73576528751753	0.211975	1.23612					3413_345.861225953053_3.02088521545319	0.43542	1.54561				4422_717.872131014441_4.0307564530485	0.265036	1.30348				1442_671.686265743986_4.00480433333333	0.467262	1.59562				3721_913.983676953869_5.25238228609626	0.337137	1.40093			3401_457.002969558519_3.22542845254161	0.340408	1.40552
5511_302.176860997011_2.92641413296141	0.211787	1.23588					4848_491.747622182844_3.42061664208456	0.431738	1.53993				2990_547.823421944476_4.80087553389043	0.264197	1.30238				2944_561.795630762191_3.73830148467433	0.467253	1.59561				1790_696.30812343789_3.19355904280904	0.334996	1.39794			4102_474.279547775253_3.44886987366375	0.3392	1.40382
1701_461.265708051927_3.44018570736434	0.211308	1.23529					586_1066.34998550523_9.12093382262996	0.429935	1.53716				75_804.563441714143_9.0255812216167	0.264141	1.30231				4025_696.996775049216_9.17706732673266	0.465197	1.59233				2211_570.795467143506_3.3282791027429	0.334263	1.39691			2942_783.370850930303_4.05733342541436	0.338702	1.40312
2712_1047.50427886597_4.01184326550387	0.211267	1.23524					945_905.148137048852_4.21386604046242	0.42734	1.53317				305_438.296369294306_6.88947020805666	0.263151	1.30102				1839_323.16842146777_2.8473619047619	0.463738	1.59001				2924_588.332155278749_4.70829196471149	0.33372	1.39615			627_636.210895250088_3.32744346910112	0.338604	1.40299
3405_1064.17449068923_4.04834022253787	0.211227	1.23519					1148_408.220141368975_3.44310931017848	0.427245	1.53303				621_966.504469256229_4.43513178403755	0.262993	1.30082				1748_397.940466760276_3.78645840035745	0.462	1.58724				3585_831.504943155059_4.60484292929292	0.331578	1.39316			3544_932.903173238245_3.8737251108156	0.337995	1.40213
4837_473.293174471983_3.95679969223485	0.210874	1.23476					5318_398.857206985685_3.41366591123701	0.426522	1.53192				2073_757.381002791117_3.7682526121128	0.262766	1.30052				5139_503.234880368626_3.56079675855027	0.460773	1.5853				3736_465.235891460582_3.69388226406322	0.330734	1.39199			629_1266.16949988189_4.55594833333332	0.337972	1.4021
3385_860.449712467781_5.2278810738255	0.210737	1.23459					2944_561.795630762191_3.73830148467433	0.425975	1.53108				3721_913.983676953869_5.25238228609626	0.261876	1.29937				1148_408.220141368975_3.44310931017848	0.460375	1.58467				1968_458.303239183069_3.14529060926485	0.330526	1.3917			3205_501.246620006627_3.52944494093477	0.337956	1.40208
4603_1167.59708515976_5.23874036061026	0.210222	1.23395					3081_774.993023244363_2.98254410919539	0.425096	1.52974				4679_796.414911147213_5.34627460106382	0.260627	1.29774				1066_572.29408882755_3.18190384796978	0.459902	1.58392				742_853.369347874943_3.90130834485937	0.330342	1.39144			4155_350.117445147424_4.38201280056577	0.337347	1.40123
5046_544.299016818436_4.03673999999999	0.210216	1.23394					5139_503.234880368626_3.56079675855027	0.42423	1.52841				5065_470.578240066572_4.15618269230769	0.2604	1.29745				4983_693.88198999867_5.48863652387326	0.458376	1.5815				3785_1158.35545678161_5.63078138297872	0.329528	1.39031			3314_669.343578146062_4.82274954710144	0.336938	1.40065
4406_521.779566526851_3.38573634361232	0.209904	1.23356					799_505.823143787023_4.28268306916426	0.423896	1.5279				1102_472.954969432028_3.70156468624832	0.260088	1.29704				3171_1272.34832052068_4.26992130434782	0.457688	1.58042				3104_656.852991875543_4.42007575960679	0.327976	1.38816			3842_572.397810416455_8.16508785046727	0.336365	1.39985
387_872.796290617444_4.00810745438362	0.209634	1.23323					1066_572.29408882755_3.18190384796978	0.423581	1.52742				349_488.30937172249_7.57909137854609	0.259721	1.29657				4979_835.761825034665_5.92008716755318	0.457173	1.5796				5327_469.765755533527_3.88175263028514	0.327968	1.38814			5365_728.367581511026_3.29396512172284	0.336112	1.3995
4673_951.499655374752_5.57974338659564	0.209585	1.23317					3049_393.238786775024_7.63236243913236	0.423354	1.52708				654_361.182503799618_3.33828355886333	0.259576	1.29638				5318_398.857206985685_3.41366591123701	0.457097	1.57948				3659_339.287403206798_8.4704451969898	0.327755	1.38785			4744_772.412561365141_5.23838748888889	0.33582	1.39909
1783_440.236168232882_2.8828541968162	0.209079	1.23254					5251_908.158745114512_5.90550181451612	0.422862	1.52632				4661_873.464084938971_4.73399284085727	0.258782	1.29535				3595_737.387155026394_4.80718400992331	0.456557	1.57863				2296_488.269120493606_4.2234579035339	0.327096	1.38693			2880_993.374524756818_3.11561493256262	0.335531	1.39868
2725_560.393043043003_9.73152511671333	0.209017	1.23247					2773_722.864094715672_3.81158539450354	0.422817	1.52625				1455_964.500148185485_4.28997577270565	0.258778	1.29535				3408_356.687125360335_3.2410581607495	0.4554	1.5768				4422_717.872131014441_4.0307564530485	0.326886	1.38664			3848_745.493662456805_9.90232428013665	0.335421	1.39853
2847_687.299970600698_3.21620313837375	0.208867	1.23228					3314_669.343578146062_4.82274954710144	0.422561	1.52586				1319_913.483075399491_5.25334665775401	0.258708	1.29526				3314_669.343578146062_4.82274954710144	0.453874	1.5744				468_428.901569699011_3.16131240362811	0.326885	1.38664			3124_954.877094963073_3.9202948237394	0.334927	1.39784
1685_479.251206977066_3.53759308309726	0.20858	1.23193					3003_988.549365056944_6.01392075555556	0.422525	1.52581				440_562.421268321723_7.8914006263982	0.257366	1.29352				2532_306.155247962949_3.05963514391829	0.453835	1.57434				2073_757.381002791117_3.7682526121128	0.326738	1.38644			5117_404.218086056799_3.04427895480226	0.334774	1.39762
3202_421.22469228572_2.88761012747875	0.208563	1.23191					5402_491.764984601903_3.04494980246913	0.419964	1.52191				1204_535.298859145356_3.33043923410404	0.257271	1.2934				5182_633.353894957397_8.25710288590604	0.453539	1.57387				1728_763.910561924791_3.87883718291054	0.325398	1.38458			3539_912.390055520751_3.83313633916554	0.334751	1.39759
3048_288.177934194346_2.96006160130719	0.208431	1.23174					2532_306.155247962949_3.05963514391829	0.419238	1.5208				2662_684.345387728529_4.11201482249884	0.256526	1.29243				4724_1560.21955111383_8.83960353037766	0.45324	1.5734				5333_832.508285961299_5.48057161319073	0.32476	1.3837			5124_828.150505840125_4.4274816263632	0.332979	1.39512
2427_539.754959695744_3.65222958152957	0.207612	1.23074					4381_726.362520583868_3.81760085767269	0.419104	1.5206				2409_484.571931738017_3.56523531280547	0.25589	1.29161				586_1066.34998550523_9.12093382262996	0.453107	1.57319				3200_602.317605672701_3.6712793764988	0.323432	1.38186			3363_805.409476411949_3.1490777935606	0.332945	1.39507
2351_556.252764780705_3.21969303949903	0.207477	1.23057					1700_810.664021587312_4.47836931067044	0.417991	1.51891				1210_791.41903714652_5.05007767379679	0.255608	1.29125				420_722.553314915015_11.0199737237237	0.451518	1.57069				2905_486.510265639427_3.14541292217327	0.321903	1.37975			4962_664.347067881098_4.10020446808511	0.332502	1.39445
1793_502.281145322736_3.43797541371158	0.20745	1.23054					2404_1093.54685172575_2.98006905465288	0.417242	1.51777				952_370.737033462709_3.59455756466568	0.254863	1.29028				4581_649.346134035356_5.33217224462365	0.451293	1.57034				146_704.563719566922_8.20122000445036	0.320497	1.37781			2263_566.2643612576_4.23492859523809	0.332444	1.39437
1958_358.704424033884_2.95100682938855	0.207373	1.23044					4724_1560.21955111383_8.83960353037766	0.417007	1.51741				4764_463.908635840323_3.12228409300183	0.254303	1.28956				2150_246.648446249995_3.01418213930348	0.451184	1.57017				2039_535.796117166043_3.3283484057971	0.319505	1.37645			816_402.223391892167_3.48375558659218	0.332273	1.39413
3996_521.267584570646_3.39862713675213	0.207169	1.23019					4581_649.346134035356_5.33217224462365	0.415775	1.51554				5252_529.241337821663_3.56578182903533	0.254106	1.28931				3081_774.993023244363_2.98254410919539	0.450964	1.56982				1363_501.275009291944_3.72047215854823	0.317486	1.37367			4906_966.502140262704_4.43627638497652	0.332152	1.39396
3811_494.265809615529_4.00262264466762	0.207011	1.23					3103_302.842225151545_2.78559499748617	0.41573	1.51548				1372_791.671683386698_5.04979445952057	0.253874	1.28901				2935_386.719574045358_3.19048885630498	0.447378	1.56421				672_393.216344536229_3.24650318202047	0.316428	1.37222			4657_434.237655361669_3.1790705611998	0.331672	1.3933
3265_784.416750807914_4.9281797858099	0.20688	1.22984					4626_498.249531058058_3.53818376874697	0.415577	1.51525				4112_1158.60571110551_5.63072532179315	0.253276	1.28824				2342_491.784213191868_3.03783868343195	0.447364	1.56418				1632_229.153117903564_2.78684532979194	0.315214	1.37055			2941_674.728295160682_4.52938359449192	0.331313	1.3928
3659_339.287403206798_8.4704451969898	0.206743	1.22967					3205_501.246620006627_3.52944494093477	0.415408	1.51499				1870_302.161382016716_3.25499636574074Trp-Pro	0.252945	1.28781				4626_498.249531058058_3.53818376874697	0.446799	1.5633				3942_835.60592573488_10.2635234646038	0.314446	1.3695			1148_408.220141368975_3.44310931017848	0.331208	1.39265
4292_1516.1819593808_8.24136438026474	0.206258	1.22907					3595_737.387155026394_4.80718400992331	0.414791	1.51405				5029_377.872442518324_3.15949947013487	0.252492	1.28723				28_804.565565900987_9.38706484687083_	0.444804	1.56018				345_564.43733337089_8.47984490248226	0.314435	1.36949			2778_606.434008790575_9.93576088534106	0.331165	1.39259
3212_887.44418729036_3.02949148576941	0.206064	1.22883					4657_434.237655361669_3.1790705611998	0.4145	1.51361				3254_879.48141132897_4.7197672978027	0.252125	1.28676				2607_585.756198387666_3.42056717836257	0.444299	1.5594				5014_716.554348733262_11.9271067729083	0.313641	1.3684			75_804.563441714143_9.0255812216167	0.330546	1.39173
2229_156.137732013791_4.0033820683533	0.205993	1.22874					2942_783.370850930303_4.05733342541436	0.412846	1.51111				1581_460.272703923562_3.35717424882629	0.250271	1.28437				4657_434.237655361669_3.1790705611998	0.444055	1.55902				2648_793.370379576728_3.58685848153214	0.313557	1.36828			5281_325.199686704161_6.56175965028774	0.33035	1.39145
1347_511.270512174828_3.7274693977591	0.204781	1.22726					4262_492.799135901096_3.93716231361231	0.412231	1.51018				2955_623.630823399002_4.59239461651917	0.250155	1.28422				809_417.21930751402_3.80008294090489	0.443958	1.55886				1861_631.326501260964_3.54154043600562	0.312889	1.36737			1713_1007.51660529451_4.73576528751753	0.329806	1.3907
1729_403.200719503175_3.52560074696545	0.204387	1.22677					2744_691.349561027462_3.59573475524475	0.410947	1.50824				1478_788.544411728579_11.5441114673598	0.249563	1.28346				3205_501.246620006627_3.52944494093477	0.443721	1.5585				374_538.421622412888_8.39319906166219	0.312522	1.36687			3844_543.372130699552_7.85116093890385	0.329354	1.39007
4712_1488.15306982548_8.20888450911229	0.204321	1.22669					5431_363.737299484049_3.50589738415545	0.410638	1.50778				1560_674.42902780944_4.2758231044349	0.249374	1.28322				4848_491.747622182844_3.42061664208456	0.441138	1.55447				1426_557.797446515733_3.48773889698736	0.311208	1.36507			4626_498.249531058058_3.53818376874697	0.329239	1.38991
4150_686.005647397658_9.17335086042065	0.203349	1.2255					3807_541.765569513127_3.42033879941435	0.40972	1.5064				975_1166.60665466178_4.4735753418199	0.248826	1.28252				4999_761.726004445816_4.17081581680831	0.440465	1.55343				3178_361.182052022152_3.5677012287757	0.310491	1.36409			4947_548.301771798589_3.39474113924051	0.327592	1.38762
3100_646.978518461827_3.14988241239892	0.202926	1.22498					3418_573.809160816006_4.25011203703703	0.409247	1.50568				2686_322.108299718434_5.48286824034334	0.248327	1.28188				5362_732.906638913749_5.37485186170212	0.440427	1.55337				5428_696.699330553489_3.91689314841156	0.309794	1.36314			2672_788.406433656221_3.28827708039492	0.326806	1.38653
1233_554.294393662182_4.32313148411568	0.202922	1.22498					4466_853.439610213917_4.17157503506311	0.408425	1.50445				438_518.358877796017_7.88896171770971	0.248069	1.28155				2186_498.733741722037_3.92342447226312	0.440343	1.55324				881_664.341395542276_4.06002109704641	0.309646	1.36294			1747_792.380535529087_3.88685397595931	0.325393	1.38457
1427_535.791265554632_3.4946986050986	0.202304	1.22422					420_722.553314915015_11.0199737237237	0.40807	1.50391				431_536.405528289009_7.70076258322237	0.247725	1.28111				2942_783.370850930303_4.05733342541436	0.440288	1.55316				706_546.350998520758_7.40135358565737Spectral Match to 1-Octadecanoyl-sn-glycero-3-phosphocholine from NIST14	0.309241	1.36239			4784_1054.24633798552_6.51198053691275	0.324478	1.38331
2382_558.304607667649_3.16103372491434	0.201793	1.22359					2947_521.271662448091_3.44392306763285	0.406957	1.50224				4032_484.433575758531_11.486695795107	0.247496	1.28081				1700_810.664021587312_4.47836931067044	0.440123	1.5529				1705_461.273426589347_3.90956117245004	0.309025	1.3621			4819_1453.76946704389_4.48808774722624	0.323786	1.38235
1130_745.417078021722_4.29586427909133	0.201539	1.22328					2094_541.239605775029_3.56802332395687	0.406871	1.50211				4571_878.454986470169_3.40652760267431	0.246791	1.27991				3418_573.809160816006_4.25011203703703	0.439558	1.55202				517_566.453152862752_9.49691666666666	0.308425	1.36128			3201_832.913844589676_3.92116210290827	0.323593	1.38209
2167_1112.58020098951_4.29193711240309	0.200212	1.22166					5448_990.495089840884_4.70047520383692	0.405608	1.50021				1721_548.300831259634_3.84453548541367	0.246745	1.27985				1526_649.352474568016_5.31913286290322	0.43952	1.55196				1319_913.483075399491_5.25334665775401	0.308059	1.36078			5468_616.345227898468_6.52579398579672	0.323352	1.38175
4410_412.187532990765_3.07954096441947	0.200163	1.2216					342_671.686380877573_3.99642689015691	0.405195	1.4996				2757_554.29695834609_3.87682683574879	0.246716	1.27982				5228_927.94750203693_4.33278301587301	0.438824	1.55088				3411_632.991094505332_3.61863925527142	0.307779	1.3604			5122_530.270503953131_3.34593056747735	0.322437	1.38049
2696_711.235953858213_5.86063277629233	0.199997	1.2214					2388_249.150021758229_2.92432328888888	0.403356	1.49684				1174_406.164377998461_3.34950331412103	0.246403	1.27942				2797_438.458109794069_4.80361107305935	0.437797	1.54929				1721_548.300831259634_3.84453548541367	0.307387	1.35987			3418_573.809160816006_4.25011203703703	0.322312	1.38032
1605_484.303758973556_3.38771851851851	0.199422	1.2207					1839_323.16842146777_2.8473619047619	0.403016	1.49633				712_534.389232719114_7.22069076819406	0.245929	1.27881				2947_521.271662448091_3.44392306763285	0.437533	1.54888				305_438.296369294306_6.88947020805666	0.305689	1.35756			4751_704.638457643951_5.69642519222071	0.322187	1.38014
2944_561.795630762191_3.73830148467433	0.199359	1.22062					2186_498.733741722037_3.92342447226312	0.402932	1.49621				2648_793.370379576728_3.58685848153214	0.245691	1.2785				3145_719.424909527508_4.42727082745651	0.436783	1.54772				2409_484.571931738017_3.56523531280547	0.304924	1.35652			2448_410.207577962123_4.04249401225836	0.322178	1.38013
3343_510.278550813898_3.26449428364688	0.197592	1.21846					3699_548.324769298875_3.37227584876543	0.402228	1.49515				2714_528.299345771518_4.68732468265161	0.244957	1.27757				2094_541.239605775029_3.56802332395687	0.436771	1.5477				5447_848.856368749791_4.61439194407456	0.303735	1.35491			2094_541.239605775029_3.56802332395687	0.320791	1.37822
1207_495.270238556301_3.63080205382436	0.197555	1.21842					1526_649.352474568016_5.31913286290322	0.401911	1.49468				5364_681.126368872764_5.15043242876527	0.244666	1.27719				5158_813.183821110247_5.14310599276346	0.436234	1.54687				3078_973.1921549145_2.94250907960198	0.302813	1.35366			2793_605.305453345849_3.10977047206166	0.32059	1.37794
3039_483.255232844939_3.61152881993417	0.197071	1.21783					4999_761.726004445816_4.17081581680831	0.401732	1.49441				3785_1158.35545678161_5.63078138297872	0.244627	1.27715				2410_530.255357988216_3.94222210884354	0.435119	1.54515				4883_428.901504781338_3.14083628378378	0.302724	1.35354			1686_683.707715182024_3.82525164968462	0.319909	1.377
3311_860.441430256769_3.11819710351377	0.196436	1.21706					2607_585.756198387666_3.42056717836257	0.399014	1.49035				1367_433.236746803728_3.74164907791609	0.244075	1.27644				2439_499.231823224592_3.14543591382575	0.435	1.54496				1803_492.251241323039_3.10876729559748	0.302592	1.35336			4066_704.380792313279_5.70094397777778	0.318869	1.37557
3318_887.441118936291_3.76160962541489	0.196376	1.21698					2439_499.231823224592_3.14543591382575	0.398597	1.48973				2211_570.795467143506_3.3282791027429	0.243012	1.27508				1696_249.820450457197_2.79709809753483	0.431967	1.54028				2686_322.108299718434_5.48286824034334	0.301702	1.35216			2532_306.155247962949_3.05963514391829	0.318818	1.3755
3305_517.787007751648_3.13628666180757	0.196363	1.21697					3171_1272.34832052068_4.26992130434782	0.397733	1.48845				3765_484.433727533057_11.583069870801	0.242494	1.27442				5264_749.711718767132_6.21325015514184	0.431585	1.5397				5412_839.10535349762_3.98470391180654	0.300926	1.35111			2947_521.271662448091_3.44392306763285	0.318814	1.3755
1747_792.380535529087_3.88685397595931	0.196255	1.21684					2793_605.305453345849_3.10977047206166	0.397715	1.48842				4095_834.614918072234_9.472229305002211-Docosahexaenoyl-2-stearoyl-sn-glycero-3-phosphocholine	0.242378	1.27428				2520_404.201392669433_3.77975989508822	0.430256	1.53765				1670_978.460662656751_4.65159008945385	0.300342	1.35032			642_874.643260025963_2.92508463957426	0.317582	1.3738
1331_378.707566096841_3.11960318991097	0.194783	1.21505					809_417.21930751402_3.80008294090489	0.397518	1.48813				1665_574.803899474155_3.40023384472338	0.242297	1.27417				3807_541.765569513127_3.42033879941435	0.429328	1.53622				2662_684.345387728529_4.11201482249884	0.300276	1.35023			1001_706.540751357109_10.31353931056291-Palmitoyl-2-myristoyl-sn-glycero-3-phosphocholine	0.316378	1.37215
3433_772.408726326903_3.50151026180457	0.194624	1.21485					4065_613.301296189565_3.61093105413105	0.396653	1.48684				1955_642.3338655922_3.77675343276515	0.241853	1.27361				4065_613.301296189565_3.61093105413105	0.42824	1.53455				2501_827.7458455023_5.76115953014184	0.299443	1.34911			1252_1054.57959849568_6.40664301861702	0.316065	1.37172
3458_487.276452447019_3.40218119844735	0.194409	1.21459					1748_397.940466760276_3.78645840035745	0.396636	1.48681				5040_692.338904623375_3.28089333797585	0.241614	1.2733				2590_393.221399517249_6.80370793439716Ivacaftor	0.427497	1.53342				5260_928.448525140774_4.31650583218073	0.297875	1.34699			1066_572.29408882755_3.18190384796978	0.31592	1.37152
1353_572.33814696898_4.11675880503144	0.194113	1.21423					4069_343.199586569341_2.97220445049954	0.395851	1.48565				1392_684.342974539688_4.1136724527432	0.241366	1.27299				356_950.254699153692_4.26510991300365	0.426723	1.53223				2404_1093.54685172575_2.98006905465288	0.297752	1.34683			3823_499.37150412403_8.8108107260726	0.315905	1.3715
1270_518.275557970569_3.62633547687861	0.193988	1.21408					4649_845.443351788807_4.99658516532618	0.395324	1.48487				742_853.369347874943_3.90130834485937	0.241143	1.2727				2388_249.150021758229_2.92432328888888	0.426219	1.53146				5468_616.345227898468_6.52579398579672	0.297646	1.34669			2893_362.877392336046_3.01184673295454	0.315823	1.37139
4129_877.459150558037_5.20322141577061	0.193919	1.214					5228_927.94750203693_4.33278301587301	0.393852	1.48268				2501_827.7458455023_5.76115953014184	0.240383	1.27174				2793_605.305453345849_3.10977047206166	0.425763	1.53076				5408_446.513092391371_2.98085758236434	0.295721	1.3441			621_966.504469256229_4.43513178403755	0.315336	1.37072
1772_785.423254083413_4.50775607094133	0.193694	1.21372					5117_404.218086056799_3.04427895480226	0.393081	1.48154				1426_557.797446515733_3.48773889698736	0.24034	1.27168				3416_636.826183289654_4.01568191823899	0.425386	1.53018				4673_951.499655374752_5.57974338659564	0.294978	1.3431			4069_343.199586569341_2.97220445049954	0.315097	1.37039
2299_398.329659983676_7.01590323151836	0.193617	1.21363					5158_813.183821110247_5.14310599276346	0.393006	1.48143				799_505.823143787023_4.28268306916426	0.239709	1.27088				623_1153.6057237915_4.35814144144143	0.425159	1.52983				4920_468.579508260255_3.35332420870425	0.2948	1.34286			5139_503.234880368626_3.56079675855027	0.314997	1.37026
3207_545.783648333696_2.79611523323615	0.193585	1.21359					1442_671.686265743986_4.00480433333333	0.392859	1.48121				2780_1016.03075194796_4.13601354916066	0.239695	1.27086				4069_343.199586569341_2.97220445049954	0.424914	1.52946				3109_517.791565722956_3.61436709857723	0.294791	1.34285			213_970.716994134422_9.96911566666666	0.314987	1.37024
2716_359.151304514809_6.39607207387628	0.193397	1.21336					2797_438.458109794069_4.80361107305935	0.390362	1.47751				2905_486.510265639427_3.14541292217327	0.239256	1.2703				4460_886.613591856031_11.994591312559	0.424542	1.52889				3302_788.381604036229_4.29890098173515	0.294089	1.3419			3443_426.266646730059_3.24074952755905	0.314966	1.37021
4654_1150.28693535671_6.99546959338694	0.193125	1.21303					3257_320.717764249469_3.24184969834087	0.387778	1.4737				4476_500.778875087854_3.5901979790775	0.237533	1.26812				5448_990.495089840884_4.70047520383692	0.423883	1.52788				5185_526.312345693942_7.63037287403364	0.293091	1.34057			4448_473.282648928168_4.40381909523809	0.313708	1.36849
5111_274.142196709747_3.60709982198486	0.193022	1.21291					3084_356.516162887209_2.72741080389144	0.386964	1.4725				4973_791.42091757066_5.11244465240642	0.235175	1.26513				69_577.443977628164_9.89825287981859	0.421694	1.52454				1083_323.166154478131_2.91884563386524	0.292916	1.34033			3831_493.382955483002_11.4405443420378	0.312748	1.36718
3736_465.235891460582_3.69388226406322	0.191888	1.21153					2147_630.820253397304_3.18991719322344	0.386126	1.47127				1993_684.339364167882_4.1037721533517	0.234421	1.26418				2963_1093.57281960612_2.96994742628685	0.420147	1.52218				518_263.13864400851_3.02462056219565	0.292275	1.33947			4581_649.346134035356_5.33217224462365	0.311818	1.36591
2287_506.283342086744_4.20507318840579	0.191571	1.21115					3396_612.304257391237_3.49226272300469	0.385845	1.47086				732_506.074105899599_4.28358915970287	0.234207	1.26391				5251_908.158745114512_5.90550181451612	0.418513	1.5197				1660_650.841568630976_4.29491949643493	0.290908	1.33764			4724_1560.21955111383_8.83960353037766	0.310473	1.36407
3097_475.91698857157_3.38537038586703	0.19152	1.21109					3485_576.80614521041_4.20145530092592	0.38375	1.46778				2559_412.227367311957_3.06149970845481	0.23408	1.26375				2744_691.349561027462_3.59573475524475	0.418493	1.51967				1174_406.164377998461_3.34950331412103	0.290824	1.33753			2715_696.856900241742_3.59365252996005	0.309541	1.3628
501_473.293727360642_3.69095746478872	0.190642	1.21003					3935_832.508211030861_5.7299840647163	0.383247	1.46704				1489_780.577486997691_11.4180360534124	0.233281	1.26274				3084_356.516162887209_2.72741080389144	0.41798	1.51889				4836_282.27795815866_6.68505787472035	0.290559	1.33717			3074_642.285249775294_3.65302517882689	0.309519	1.36277
4491_487.253658362364_4.39779785174692	0.190594	1.20997					1696_249.820450457197_2.79709809753483	0.381212	1.46406				1717_586.813237095006_3.95538195402299	0.233088	1.26249				458_816.397529561726_3.88943183287165	0.417699	1.51846				4268_529.244624259518_3.59330255681818	0.289278	1.33546			2190_933.405321902753_3.88715205816554	0.309115	1.36222
1739_397.189765783114_3.51847290528233	0.190506	1.20986					3497_507.778929990191_3.64500509461426	0.38097	1.4637				706_546.350998520758_7.40135358565737Spectral Match to 1-Octadecanoyl-sn-glycero-3-phosphocholine from NIST14	0.232857	1.2622				5402_491.764984601903_3.04494980246913	0.416901	1.51725				4365_261.13169255761_2.91951133244798	0.288623	1.33459			3574_399.733459793166_3.17087313988094	0.308288	1.36109
3231_651.828892530525_4.15472268581851	0.189387	1.20851					2672_788.406433656221_3.28827708039492	0.380685	1.46329				490_409.218806135999_3.03805091449474	0.232542	1.2618				5117_404.218086056799_3.04427895480226	0.416458	1.51658				1935_1010.4841547398_4.00872242380261	0.287727	1.33339			1357_652.404115699952_3.33496135458167	0.307496	1.36002
2841_494.263656616556_4.0163587482219	0.189293	1.20839					2410_530.255357988216_3.94222210884354	0.380279	1.46269				319_520.375016366403_8.44280571049135	0.230914	1.25975				4262_492.799135901096_3.93716231361231	0.412708	1.5109				5040_692.338904623375_3.28089333797585	0.286957	1.33237			2750_491.787438093219_3.48371370098039	0.307066	1.35943
1673_726.878667622311_4.45477195661796	0.189288	1.20839					2149_480.530704897861_3.5927854383358	0.379617	1.46172				734_402.203061282261_3.36034938271604	0.230373	1.25907				2149_480.530704897861_3.5927854383358	0.41204	1.50989				1717_586.813237095006_3.95538195402299	0.286944	1.33235			4065_613.301296189565_3.61093105413105	0.307002	1.35934
1036_522.249495604853_3.55459930455635	0.189029	1.20808					4611_576.80592118621_4.19288402489626	0.378746	1.46045				1769_406.230355654698_3.89019394799054	0.230134	1.25877				5431_363.737299484049_3.50589738415545	0.411498	1.50908				438_518.358877796017_7.88896171770971	0.286942	1.33235			3902_351.706564252687_3.32957787610619	0.306973	1.3593
650_1272.68111013246_4.27360516997166	0.188736	1.20772					28_804.565565900987_9.38706484687083_	0.377321	1.45837				2809_701.542217948259_10.5892539397963	0.229683	1.2582				4466_853.439610213917_4.17157503506311	0.409401	1.50591				1676_576.336790385149_4.3121222705314	0.286557	1.33183			3835_635.448994810262_10.915734689107	0.306585	1.35878
1573_534.260488689976_3.36624761904761	0.188358	1.20727					3416_636.826183289654_4.01568191823899	0.377306	1.45835				1869_1200.64004828193_3.79360846335697	0.228541	1.25677				1087_687.86646219241_3.61966387024608	0.408441	1.50447				982_651.837863492291_3.56664833333333	0.286312	1.33151			5065_470.578240066572_4.15618269230769	0.305787	1.35769
3781_738.380084178174_4.14623272557269	0.187416	1.20613					998_408.217758235974_3.42422669531995	0.376389	1.45701				3201_832.913844589676_3.92116210290827	0.22727	1.25517				4649_845.443351788807_4.99658516532618	0.408306	1.50427				2757_554.29695834609_3.87682683574879	0.28556	1.33051			732_506.074105899599_4.28358915970287	0.305257	1.35697
1481_716.395123144289_3.62607829071969	0.186946	1.20556					1087_687.86646219241_3.61966387024608	0.373738	1.45316				3302_788.381604036229_4.29890098173515	0.227244	1.25514				998_408.217758235974_3.42422669531995	0.407085	1.50243				3604_664.850739855658_4.09609060970182	0.285406	1.3303			4876_778.934600286771_4.23063854027592	0.304547	1.35601
3952_690.344346504096_3.21927383638928	0.186591	1.20513					3437_985.48394815676_3.38022974095796	0.372271	1.45103				1705_461.273426589347_3.90956117245004	0.225508	1.25296				1716_805.397198813826_3.75240097222222	0.406833	1.50205				1712_400.236483670005_4.04222807017543	0.285366	1.33025			5466_395.715406171346_3.42209658753709	0.303966	1.35522
3228_673.343338221153_3.00919487362899	0.186383	1.20488					2855_552.287299697226_2.83595106330365	0.372197	1.45092				330_675.539673473179_10.1436553770638Sphingomyelin (18:1/14:0)	0.225382	1.2528				3178_361.182052022152_3.5677012287757	0.405415	1.49992				1337_668.33918173481_4.08901585872575	0.284767	1.32945			4191_657.433230383066_8.50923317610063	0.303308	1.35433
4346_554.295391327859_4.28194315689079	0.186371	1.20487					1716_805.397198813826_3.75240097222222	0.371659	1.45014				1103_501.609507005114_3.48409866071428	0.224528	1.25173				2910_960.49582125716_4.27991245265151	0.403379	1.49687				1642_883.422342080866_3.7549825272641	0.284464	1.32905			1756_883.927698047827_3.77833931506849	0.302625	1.35341
2215_522.358505606664_9.26769130727763	0.185633	1.20398					5362_732.906638913749_5.37485186170212	0.368505	1.44557				1083_323.166154478131_2.91884563386524	0.224461	1.25165				2672_788.406433656221_3.28827708039492	0.402441	1.49547				413_400.340656433405_7.53794460784312Spectral Match to Palmitoylcarnitine from NIST14	0.28438	1.32894			2747_407.217299705269_3.35052147838214	0.302539	1.35329
2706_336.26199276434_8.31592524444444Eicosanoids_15-HEPE_C20H30O3	0.185077	1.20331					2263_566.2643612576_4.23492859523809	0.367931	1.44474				4268_529.244624259518_3.59330255681818	0.224299	1.25145				1257_801.465649504771_3.83176334289813	0.402383	1.49538				1713_1007.51660529451_4.73576528751753	0.281869	1.3256			2870_1093.83154181868_2.95682984496124	0.302539	1.35329
1606_906.158751450714_5.97155446071904	0.185022	1.20325					2893_362.877392336046_3.01184673295454	0.36701	1.44341				2242_325.692534082931_3.50476631892697	0.223994	1.25106				3437_985.48394815676_3.38022974095796	0.401904	1.49467				4168_693.882503496624_5.68582686062246	0.28108	1.32456			336_358.707186642179_3.62913455882353	0.302284	1.35295
1549_690.341504581285_3.22070702867889	0.184968	1.20318					2590_393.221399517249_6.80370793439716Ivacaftor	0.365397	1.44109				4365_261.13169255761_2.91951133244798	0.222207	1.24883				3396_612.304257391237_3.49226272300469	0.401432	1.49396				1879_397.547288239374_3.45696656920078	0.280995	1.32445			3104_656.852991875543_4.42007575960679	0.302164	1.35278
4991_910.472366618578_5.46000506666666	0.184795	1.20297					1257_801.465649504771_3.83176334289813	0.364979	1.44048				1181_334.140372963122_3.02979218309859Glu-Trp	0.222191	1.24881				1474_605.811700144071_3.03620745856353	0.400248	1.49219				3781_738.380084178174_4.14623272557269	0.2808	1.32419			2132_713.387644976285_5.74475843320017	0.30007	1.34995
3400_450.267506033141_3.65293977162293	0.184752	1.20292					458_816.397529561726_3.88943183287165	0.36336	1.43815				146_704.563719566922_8.20122000445036	0.222092	1.24869				2855_552.287299697226_2.83595106330365	0.400152	1.49205				1030_476.714405886334_3.22970195217178	0.280532	1.32383			1239_275.65742710279_3.47658308531746	0.299847	1.34965
1709_793.874620917639_3.57604752920035	0.184573	1.20271					4983_693.88198999867_5.48863652387326	0.363066	1.43773				3215_539.294010550799_3.74558994293866	0.221537	1.24799				3699_548.324769298875_3.37227584876543	0.399095	1.49048				2474_552.484860162747_10.0536797698096	0.280297	1.32352			1425_714.384187519477_4.31565041551246	0.297274	1.34618
4078_577.293129878802_2.99875814923907	0.183946	1.20195					623_1153.6057237915_4.35814144144143	0.362846	1.43741				3353_791.391993250923_3.28655733708391	0.22034	1.2465				3866_667.975436034318_8.90559547190398	0.398974	1.49029				3369_540.163026711034_4.89443846153846	0.27999	1.32312			2660_793.414776271035_4.08159983818769	0.295944	1.34439
4124_379.279474002976_8.51930254875885	0.183933	1.20194					4026_726.02124887052_9.41790018621974	0.362542	1.43698				1337_668.33918173481_4.08901585872575	0.219868	1.24591				1009_284.330014690087_7.99784655973964	0.398079	1.48896				5029_377.872442518324_3.15949947013487	0.279874	1.32296			2837_789.421665447852_4.93948873015873	0.29566	1.34401
1405_708.752876740486_4.48378996786042	0.183848	1.20183					3128_851.804365679452_3.9229810636404	0.362425	1.43681				4109_653.353617822997_4.13977482993197	0.218675	1.24443				2740_755.551396207967_8.92715892156863PC(16:0/18:3); [M+H]+ C42H79N1O8P1	0.397831	1.48859				4825_510.450099683893_11.2070271915584	0.279836	1.32291			2944_561.795630762191_3.73830148467433	0.295659	1.34401
4148_576.287975010447_2.92948186839577	0.183756	1.20172					2520_404.201392669433_3.77975989508822	0.36195	1.43613				3104_656.852991875543_4.42007575960679	0.217115	1.24249				734_402.203061282261_3.36034938271604	0.396427	1.4865				1965_433.212336233076_3.85305427769985	0.278457	1.32109			4391_697.362049391134_4.09002993103448	0.294591	1.34258
2724_163.075292937497_7.13270126162018	0.183676	1.20163					3178_361.182052022152_3.5677012287757	0.361075	1.43487				1763_703.55928198894_7.39883918439716Palmitoyl sphingomyelin	0.216656	1.24192				1644_905.471581279946_4.31665692090395	0.396259	1.48625				1392_684.342974539688_4.1136724527432	0.278209	1.32076			4041_437.725189337864_3.18877125	0.29401	1.3418
2374_630.314017703225_2.99263188195452	0.183572	1.2015					5365_728.367581511026_3.29396512172284	0.360069	1.43343				2404_1093.54685172575_2.98006905465288	0.216565	1.2418				3128_851.804365679452_3.9229810636404	0.395272	1.48479				3994_564.29663954448_3.89383915229885	0.277354	1.31963			1986_451.224748289321_3.42378796816479	0.293627	1.34128
4921_408.729839664211_3.42474972919743	0.183504	1.20142					3837_683.517038205331_10.3080544682017	0.359061	1.43198				981_392.739016030578_3.66541805555555	0.216336	1.24152				2866_267.641680723218_2.7964406082725	0.395156	1.48462				1102_472.954969432028_3.70156468624832	0.277296	1.31956			2735_602.440181299276_10.3710197836166	0.293107	1.34059
5015_389.235638963085_2.91646163310962	0.182894	1.20069					2963_1093.57281960612_2.96994742628685	0.358812	1.43163				1610_706.375014811731_4.53730386574074	0.215674	1.2407				4922_1267.00627811912_4.27010207762556	0.395088	1.48451				440_562.421268321723_7.8914006263982	0.275896	1.31771			1340_374.697148782095_3.45376216348507	0.292995	1.34044
2505_261.658490101494_3.19178234274393	0.181859	1.19945					5407_584.771268881211_3.53720887290167	0.358106	1.43062				1879_397.547288239374_3.45696656920078	0.215644	1.24066				5058_1142.60201484767_4.62506529550827	0.394732	1.48399				4978_918.474098457092_3.21926300872092	0.275641	1.31737			2224_609.315967358687_3.22611642720306	0.292191	1.33936
2421_315.122552008407_6.38318244798583	0.181407	1.1989					3166_555.34646871616_5.16117020712909	0.358062	1.43055				417_490.327084011247_7.23579656471631	0.215275	1.2402				2147_630.820253397304_3.18991719322344	0.393113	1.48159				2714_528.299345771518_4.68732468265161	0.275452	1.31713			2161_832.344504816398_3.88119673563218	0.291855	1.33891
5043_454.746888847089_3.3920387240356	0.181143	1.19859					3146_499.243818145145_3.84098023640661	0.356109	1.42776				5428_696.699330553489_3.91689314841156	0.214281	1.23897				982_651.837863492291_3.56664833333333	0.39265	1.4809				1955_642.3338655922_3.77675343276515	0.274874	1.31637			2856_1270.17493030487_4.55820751207728	0.29122	1.33806
5064_183.148020341148_3.99255391766268	0.181134	1.19858					734_402.203061282261_3.36034938271604	0.356102	1.42775				1728_763.910561924791_3.87883718291054	0.213793	1.23837				1006_878.454616974719_2.99097139737991	0.392299	1.48038				1870_302.161382016716_3.25499636574074Trp-Pro	0.274865	1.31635			3357_970.49299022072_4.08475007246376	0.290566	1.33718
1379_632.32346068886_3.36552327221438	0.181065	1.19849					4855_692.346174185078_3.06236811391223	0.35595	1.42754				716_500.778975852854_3.59446481748318	0.213184	1.23761				636_954.762031432222_4.2724863922627	0.392245	1.4803				1869_1200.64004828193_3.79360846335697	0.273814	1.31497			2900_847.625095286246_3.86623081991215	0.290195	1.33669
2007_471.253245119946_2.87715519480519	0.18089	1.19828					3415_497.743426883388_3.06659009410599	0.355346	1.42667				1712_400.236483670005_4.04222807017543	0.212559	1.23684				2133_840.434380457437_4.61989578203374	0.390768	1.47812				1851_516.289413878004_3.58980486211901	0.273707	1.31483			1341_417.557330459855_3.17489078751857	0.28994	1.33635
3286_616.175493442455_6.70448751753155Spectral Match to Hemin cation from NIST14	0.18073	1.19809					3227_455.7165939875_2.90021089743589	0.354841	1.42595				1851_516.289413878004_3.58980486211901	0.211416	1.23543				5407_584.771268881211_3.53720887290167	0.388534	1.47482				712_534.389232719114_7.22069076819406	0.273338	1.31434			1560_674.42902780944_4.2758231044349	0.288696	1.33469
3983_523.288053885301_4.40998312206573	0.180103	1.19734					2866_267.641680723218_2.7964406082725	0.354132	1.42494				1030_476.714405886334_3.22970195217178	0.211115	1.23505				2893_362.877392336046_3.01184673295454	0.388385	1.4746				1770_544.292487640538_4.05821967726396	0.27163	1.3121			4855_692.346174185078_3.06236811391223	0.288312	1.33417
3073_1051.45331961274_3.70691176613294	0.179843	1.19703					4391_697.362049391134_4.09002993103448	0.354039	1.42481				2474_552.484860162747_10.0536797698096	0.210402	1.23417				3227_455.7165939875_2.90021089743589	0.387973	1.47399				420_722.553314915015_11.0199737237237	0.271571	1.31202			2855_552.287299697226_2.83595106330365	0.287858	1.33357
3367_674.901305825845_4.77609188829787	0.179588	1.19672					356_950.254699153692_4.26510991300365	0.353129	1.42352				3178_361.182052022152_3.5677012287757	0.209352	1.23288				1083_323.166154478131_2.91884563386524	0.386082	1.4712				1993_684.339364167882_4.1037721533517	0.271125	1.31144			3084_356.516162887209_2.72741080389144	0.287671	1.33332
3950_318.18133716419_3.00594649122807	0.179437	1.19654					4460_886.613591856031_11.994591312559	0.352828	1.42309				3994_564.29663954448_3.89383915229885	0.209131	1.23261				2263_566.2643612576_4.23492859523809	0.385593	1.47049				1665_574.803899474155_3.40023384472338	0.269636	1.30949			1526_649.352474568016_5.31913286290322	0.287254	1.33276
2493_690.345702506743_3.83900797799175	0.179331	1.19642					2736_688.47751532618_10.2886941046831	0.352704	1.42291				1956_548.32748921421_3.91145531295487	0.209093	1.23256				3146_499.243818145145_3.84098023640661	0.383208	1.46698				1166_865.629701009744_4.04288000485908	0.26799	1.30733			3847_630.441958400159_8.65075696887684	0.287076	1.33253
2414_381.134259177531_6.39628980496453	0.179125	1.19617					2727_449.238166003981_3.46085581061692	0.352156	1.42213				358_590.452750029218_8.68609804964538	0.205883	1.22861				2863_711.050771426767_4.12543774712642	0.38231	1.46567				5077_430.210439303981_2.74330919206579	0.267908	1.30723			2037_1035.7916929418_4.83956732967535	0.286076	1.33119
2137_378.204957008568_2.89572724230254	0.178698	1.19566					4751_704.638457643951_5.69642519222071	0.351466	1.42115				3078_973.1921549145_2.94250907960198	0.205196	1.22777				2920_941.415812474963_3.90143855721393	0.382004	1.46522				2881_798.430652129141_4.821588631196	0.266041	1.30479			998_408.217758235974_3.42422669531995	0.285965	1.33105
4838_700.569269575918_11.3768202736318	0.178176	1.19504					2920_941.415812474963_3.90143855721393	0.350683	1.42004				1203_1123.59870038163_3.70715543425521	0.205113	1.22766				3415_497.743426883388_3.06659009410599	0.381291	1.46417				3403_430.211313644332_3.94175136764024	0.265842	1.30453			2886_825.505815131123_4.15995836972344	0.285827	1.33086
704_454.291453349647_6.68258300132801Spectral Match to 1-Palmitoyl-2-hydroxy-sn-glycero-3-phosphoethanolamine from NIST14	0.177958	1.19477					982_651.837863492291_3.56664833333333	0.350064	1.41916				327_492.343113866916_7.70397786631252	0.204722	1.22718				3071_447.484692734213_3.37404172731683	0.381274	1.46415				5151_261.143317592674_3.30247299690128	0.26574	1.3044			2439_499.231823224592_3.14543591382575	0.285563	1.33051
3158_639.812130060872_3.30067242509363	0.177641	1.1944					3440_548.766773021582_3.28030026416906	0.34976	1.41873				779_260.154586139852_2.95351045576407	0.204566	1.22699				4855_692.346174185078_3.06236811391223	0.38096	1.46369				3326_690.88904593688_3.98239294274301	0.264123	1.30229			3437_985.48394815676_3.38022974095796	0.284292	1.32882
1381_549.805229056239_3.73781077294685	0.177103	1.19375					1474_605.811700144071_3.03620745856353	0.348876	1.41747				4168_693.882503496624_5.68582686062246	0.204342	1.22672				2727_449.238166003981_3.46085581061692	0.380217	1.4626				601_323.173373369044_2.8998770084332	0.263953	1.30207			1494_1054.24519217279_6.40209870593484	0.284229	1.32874
2768_959.495004980754_4.28119902797534	0.17678	1.19337					5058_1142.60201484767_4.62506529550827	0.348742	1.41728				913_497.277775210817_4.04931564388656	0.202254	1.22416				5145_477.923354850232_3.48292720385675	0.379191	1.4611				319_520.375016366403_8.44280571049135	0.263205	1.30109			2167_1112.58020098951_4.29193711240309	0.283881	1.32827
2353_426.728792006226_3.13739734513274	0.176205	1.19268					3902_351.706564252687_3.32957787610619	0.347643	1.41573				601_323.173373369044_2.8998770084332	0.202035	1.22389				3440_548.766773021582_3.28030026416906	0.37829	1.45979				2695_215.084629881191_5.89171591412129	0.262386	1.30003			3555_548.765334929755_3.51203354978354	0.283785	1.32815
2011_1025.55931780057_4.1889268707483	0.175751	1.19214					3939_743.403928111999_5.58441960784313	0.347373	1.41534				2415_438.235237708381_3.25883519313304	0.201836	1.22365				1735_445.245910711411_4.22509430004559	0.377534	1.45868				1733_1001.50381932293_3.87685230053842	0.261234	1.29853			2186_498.733741722037_3.92342447226312	0.283234	1.32742
3770_549.293476389777_3.88345467334286	0.175472	1.19181					3933_832.258408545935_5.71028293064876	0.346997	1.41481				1580_503.275594312979_3.36040550887021	0.201702	1.22348				4391_697.362049391134_4.09002993103448	0.376705	1.45747				4291_1490.16915765004_7.98446352973267	0.261149	1.29842			1997_530.274209192376_3.30818716835504	0.283158	1.32731
3701_749.384359275112_4.25335682342093	0.175137	1.19141					2910_960.49582125716_4.27991245265151	0.345145	1.41219				337_546.390840200606_8.62815258964143	0.201596	1.22335				5365_728.367581511026_3.29396512172284	0.374485	1.45424				1696_249.820450457197_2.79709809753483	0.260619	1.29773			3595_737.387155026394_4.80718400992331	0.283125	1.32727
2638_771.420434293046_4.11709648401826	0.175042	1.1913					2448_410.207577962123_4.04249401225836	0.344988	1.41197				1952_366.713375059435_4.16652373134328	0.199964	1.22136				1873_693.882233746517_5.56980020026701	0.373752	1.45318				5320_742.364844109347_4.24494611872146	0.259325	1.29605			2748_744.546824479007_11.3384461337513	0.28285	1.32691
2361_838.428933164555_3.10727288765088	0.174673	1.19086					2224_609.315967358687_3.22611642720306	0.34475	1.41164				3496_300.155206135964_3.05227309322034	0.199841	1.22121				3326_690.88904593688_3.98239294274301	0.371166	1.44942				4881_445.703009271177_3.29119467253176	0.257551	1.29376			2348_702.391841449344_3.8053135915493	0.282799	1.32684
3476_1439.77793749704_7.89550093479252	0.174598	1.19077					4358_564.307026891764_3.60530223192624	0.344708	1.41158				2424_495.266754086506_3.64431154745207	0.199434	1.22071				3485_576.80614521041_4.20145530092592	0.370774	1.44886				4973_791.42091757066_5.11244465240642	0.257266	1.29339			2591_683.540722477864_8.38518915050785Spectral Match to 1-Hexadecanoyl-sn-glycerol from NIST14	0.282769	1.3268
1089_403.208494271909_2.76540058139534	0.174526	1.19068					2133_840.434380457437_4.61989578203374	0.344065	1.41067				2924_588.332155278749_4.70829196471149	0.199313	1.22056				3935_832.508211030861_5.7299840647163	0.369365	1.44682				3349_1049.07378505356_7.31173515070922	0.255628	1.29127			2149_480.530704897861_3.5927854383358	0.282494	1.32643
2527_463.752944305714_2.94831829629629	0.174474	1.19062					2750_491.787438093219_3.48371370098039	0.343997	1.41057				2245_890.510644004176_5.65695642058164	0.19842	1.21947				1691_408.203885064237_4.46154256661991	0.367542	1.44418				4679_796.414911147213_5.34627460106382	0.255289	1.29083			4999_761.726004445816_4.17081581680831	0.28212	1.32594
3689_967.516383838832_7.898151062417	0.174426	1.19056					4744_772.412561365141_5.23838748888889	0.343762	1.41024				1770_544.292487640538_4.05821967726396	0.198185	1.21919				4001_439.237993354102_3.38378189814815	0.367121	1.44357				4095_834.614918072234_9.472229305002211-Docosahexaenoyl-2-stearoyl-sn-glycero-3-phosphocholine	0.254902	1.29034			3415_497.743426883388_3.06659009410599	0.2819	1.32565
4907_506.259332057648_4.19054469476743	0.174132	1.19021					4001_439.237993354102_3.38378189814815	0.343314	1.40961				1516_530.353180132416_7.03259849090101	0.197422	1.21826				210_817.588031317721_9.62124486498449	0.36702	1.44343				2980_285.655580961352_6.73208193456613	0.25453	1.28986			2724_163.075292937497_7.13270126162018	0.281827	1.32555
3529_677.023598200647_2.98110030473511	0.174023	1.19008					5145_477.923354850232_3.48292720385675	0.340788	1.40605				4618_423.585888882531_3.41475609161793	0.196125	1.21668				4751_704.638457643951_5.69642519222071	0.366923	1.44329				337_546.390840200606_8.62815258964143	0.254333	1.2896			3737_406.199491544109_3.63403976190476	0.280864	1.32427
3186_377.964932828164_2.87017491818606	0.173925	1.18997					3877_404.217320625792_3.09302167371885	0.340546	1.40572				4357_676.337464637812_3.0041043945769	0.196	1.21653				3940_942.997705505815_8.26779576003608	0.365875	1.44178				2215_522.358505606664_9.26769130727763	0.252984	1.28786			2333_930.47570561324_3.53066519323671	0.280297	1.32352
614_926.490296408116_4.29980489776509	0.173449	1.1894					3326_690.88904593688_3.98239294274301	0.339039	1.4036				1058_742.361887347554_4.48258818594104	0.195067	1.21539				3902_351.706564252687_3.32957787610619	0.365731	1.44157				2415_438.235237708381_3.25883519313304	0.252318	1.287			2382_558.304607667649_3.16103372491434	0.279787	1.32285
2976_545.290050145505_3.30500770712909	0.172003	1.18768					2308_649.323178359721_3.40814196556671	0.338871	1.40336				5151_261.143317592674_3.30247299690128	0.195057	1.21538				2224_609.315967358687_3.22611642720306	0.365572	1.44134				490_409.218806135999_3.03805091449474	0.251388	1.28581			4001_439.237993354102_3.38378189814815	0.279633	1.32264
3198_869.953841919483_3.00729950842696	0.171383	1.18695					2334_514.288898762473_4.2019564586357	0.338595	1.40298				5077_430.210439303981_2.74330919206579	0.194923	1.21522				2173_452.881918495651_3.79924017857142	0.365548	1.4413				2198_551.281438048878_3.97694047281324	0.250724	1.28496			2850_1270.4261165464_4.56152797270954	0.279613	1.32262
[truncated: 2,586 more rows]
